# Supplementary material for: Schema Enforcement and Structured-Output Stability in Locally Deployed LLMs for Clinical Admission-Note Editing: A Proxy-Based Pre-Deployment Evaluation
Source: Healthcare (Basel). 2026 Jul 16;14(14):2150. doi: 10.3390/healthcare14142150 (PMC13410419; doi:10.3390/healthcare14142150)
Supplement: Supplementary file 1 [file healthcare-14-02150-s001.zip]

Archive with 3 entries (3 files):
- Supplementary_File_S1.R
- Supplementary_File_S2.R
- Supplementary Table S1.pdf
