# Supplementary material for: Schema Enforcement and Structured-Output Stability in Locally Deployed LLMs for Clinical Admission-Note Editing: A Proxy-Based Pre-Deployment Evaluation
Source: Healthcare (Basel). 2026 Jul 16;14(14):2150. doi: 10.3390/healthcare14142150 (PMC13410419; doi:10.3390/healthcare14142150)
Supplement: Supplementary file 1 [file healthcare-14-02150-s001.zip › Supplementary_File_S1.R]

# ============================================================================
# Supplementary File S1. R Code
# Pre-deployment screening of locally deployed large language models for
# structured admission note editing
#
# Important:
# - All clinical notes must already be de-identified.
# - Raw clinical text and model outputs are not included in this script.
# - This script evaluates automated proxy metrics only. It does not evaluate
#   clinical correctness, hallucination, or documentation quality.
# - The script assumes LM Studio exposes an OpenAI-compatible local API.
# - Verify your local model IDs through GET http://localhost:1234/v1/models
#   and model-management keys through GET http://localhost:1234/api/v1/models.
# ============================================================================

# ----------------------------------------------------------------------------
# 0. Package setup
# ----------------------------------------------------------------------------

required_packages <- c(
  "fs", "httr2", "jsonlite", "stringr", "readr", "dplyr", "tidyr",
  "tibble", "purrr"
)

missing_packages <- required_packages[
  !vapply(required_packages, requireNamespace, logical(1), quietly = TRUE)
]
if (length(missing_packages) > 0) {
  install.packages(missing_packages)
}

library(fs)
library(httr2)
library(jsonlite)
library(stringr)
library(readr)
library(dplyr)
library(tidyr)
library(tibble)
library(purrr)

`%||%` <- function(x, y) {
  if (is.null(x) || length(x) == 0) y else x
}

# ----------------------------------------------------------------------------
# 1. User-defined paths, model settings, experimental conditions, and switches
# ----------------------------------------------------------------------------

# ===================== EDIT FOR YOUR LOCAL SETUP (1/3) =======================
# base_dir is the only path you normally need to change. It must contain a
# notes_txt subfolder holding the de-identified .txt admission notes; the other
# folders are created automatically. Use forward slashes on all platforms.
base_dir <- "C:/data/study"

notes_txt_dir  <- path(base_dir, "notes_txt")
output_dir     <- path(base_dir, "notes_output")
logs_dir       <- path(base_dir, "logs")
analysis_dir   <- path(logs_dir, "analysis_outputs")
debug_dir      <- path(logs_dir, "debug")

# LM Studio endpoints. Change the host/port only if LM Studio is not on the
# default local port 1234.
api_base_url  <- "http://localhost:1234/v1"      # OpenAI-compatible inference
api_rest_url  <- "http://localhost:1234/api/v1"  # native model-management REST
# ============================================================================

dir_create(c(notes_txt_dir, output_dir, logs_dir, analysis_dir, debug_dir))

# ------------------------- Execution switches -------------------------------
# Typical use (single end-to-end run):
#   1. Edit the local settings marked "EDIT FOR YOUR LOCAL SETUP" below
#      (base_dir, API URLs, lms CLI path/host, GPU offload, and the model
#      registry IDs).
#   2. Start the LM Studio server and confirm the lms CLI is on PATH.
#   3. Source the script once. With both switches below set to TRUE, it runs
#      all six primary batches (2 conditions x 3 models, with automatic model
#      switching through the lms CLI) and then the full analysis.
#
# To re-run only the analysis on existing logs, set RUN_LLM_INFERENCE <- FALSE.
#
# Primary conditions (run automatically):
#   baseline_free_json     = original free-text JSON prompt, for all models
#   schema_enforced        = same prompt, response_format JSON schema enabled
#
# Sensitivity condition (defined but not part of the automated batch). Run it
# on demand by calling run_inference_for_model_condition() directly, e.g.
#   run_inference_for_model_condition("llama3_med42", "embedded_system_sens")
#   embedded_system_sens   = embedded-system user-only prompt formatting,
#                            a prompt-format sensitivity check
# ----------------------------------------------------------------------------

RUN_LLM_INFERENCE <- TRUE
RUN_ANALYSIS      <- TRUE

# The six primary batches run automatically and sequentially:
#   baseline_free_json x 3 models, then schema_enforced x 3 models.
# Models are unloaded and loaded in LM Studio through the lms CLI before each
# batch, so a single source() processes every model in turn without manual
# reloading.
primary_batch_conditions <- c("baseline_free_json", "schema_enforced")
primary_batch_models     <- c("llama3_med42", "llama3_instruct", "mistral7b")

# Switch models through the LM Studio CLI (lms load / lms unload) before each
# batch. The CLI is used instead of the native REST load endpoint because only
# the CLI exposes a model-layer GPU offload control (--gpu). Requires the lms
# CLI installed and on PATH ("lms bootstrap") and the LM Studio server running.
AUTO_SWITCH_LM_STUDIO_MODELS <- TRUE
UNLOAD_OTHER_MODELS_BEFORE_LOADING <- TRUE
WAIT_AFTER_MODEL_LOAD_SEC <- 3

# ===================== EDIT FOR YOUR LOCAL SETUP (2/3) =======================
# Path to the lms CLI. Use "lms" if it is on PATH, otherwise the full path,
# e.g. on Windows: "C:/Users/<you>/.lmstudio/bin/lms.exe".
lms_cli_path <- "lms"

# Optional remote LM Studio host (host:port). Leave "" for a local instance.
lmstudio_host <- ""
# ============================================================================

# LM_API_TOKEN is only used by the OpenAI-compatible inference calls if your
# server requires it. The lms CLI talks to the local daemon and ignores it.
lmstudio_api_token <- Sys.getenv("LM_API_TOKEN", unset = "")

# ---- Model-loading options applied through the lms CLI ----------------------
# GPU offload passed to "lms load --gpu". Values: "max", "off", or "0".."1".
# "max" offloads all layers to the GPU. This is the setting that prevents a
# model (such as Mistral) from silently running on CPU under the REST path.
lmstudio_load_gpu_offload <- "max"

# Context length passed to "lms load --context-length".
lmstudio_load_context_length <- 4096

# Optional idle auto-unload timer in seconds for "lms load --ttl".
# Use NA_integer_ to omit the flag.
lmstudio_load_ttl_sec <- NA_integer_

# Print a memory estimate ("lms load --estimate-only") before each load.
lmstudio_estimate_before_load <- TRUE

# Note: "lms load" does not expose flash attention or KV-cache offload. Those
# are inherited from each model's saved per-model configuration in LM Studio.

# Set TRUE when rerunning the initial experiment into the new condition folders.
overwrite_existing_outputs <- TRUE

# Optional note filter for selective sensitivity reruns.
# Use character(0) to process all notes. Use c("s01", "s04") etc. to restrict.
input_id_filter <- character(0)

# Number of independent inference runs.
n_runs <- 3

default_temperature <- 0.2
default_max_tokens  <- 1024
timeout_sec         <- 300

# ===================== EDIT FOR YOUR LOCAL SETUP (3/3) =======================
# Model registry. Update model_id and lmstudio_model_key to match your install.
#   model_id           : verify with GET http://localhost:1234/v1/models
#   lmstudio_model_key : verify with "lms ls" (the key the lms CLI loads)
# These are often identical but can differ, especially for quantized variants.
models <- tibble(
  model_tag = c("llama3_med42", "llama3_instruct", "mistral7b"),
  model_label = c(
    "Llama3-Med42-8B",
    "Meta-Llama-3-8B-Instruct",
    "Mistral-7B-Instruct-v0.3"
  ),
  # model_id is used by the OpenAI-compatible inference endpoint.
  # Verify it through GET http://localhost:1234/v1/models.
  model_id = c(
    "llama3-med42-8b",
    "meta-llama-3-8b-instruct",
    "mistralai/mistral-7b-instruct-v0.3"
  ),
  # lmstudio_model_key is used by LM Studio's native model-management endpoint.
  # Verify it with "lms ls" (this is the key the lms CLI loads).
  # It is often the same as model_id, but not always, especially with variants.
  lmstudio_model_key = c(
    "llama3-med42-8b",
    "meta-llama-3-8b-instruct",
    "mistralai/mistral-7b-instruct-v0.3"
  ),
  # In the original local setup, Mistral was run with embedded system text
  # because the server/template did not accept a separate system role.
  system_role_supported = c(TRUE, TRUE, FALSE)
)
# ============================================================================

# Experimental condition registry.
experiment_conditions <- tibble(
  condition_tag = c(
    "baseline_free_json",
    "schema_enforced",
    "embedded_system_sens"
  ),
  condition_label = c(
    "Free-text JSON prompt",
    "Schema-enforced structured output",
    "Embedded-system prompt-format sensitivity"
  ),
  tier = c("primary", "primary", "sensitivity"),
  prompt_mode = c(
    "model_native_or_original",
    "model_native_or_original",
    "embedded_system_user_only"
  ),
  use_response_format = c(FALSE, TRUE, FALSE),
  temperature = c(
    default_temperature, default_temperature, default_temperature
  ),
  max_tokens = c(1024, 1024, 1024)
)

required_json_fields <- c(
  "revised_note",
  "change_summary",
  "missing_or_unclear_information",
  "safety_flags"
)

array_json_fields <- c(
  "change_summary",
  "missing_or_unclear_information",
  "safety_flags"
)

primary_condition_a <- "baseline_free_json"
primary_condition_b <- "schema_enforced"

# ----------------------------------------------------------------------------
# 2. Prompt template and response_format schema
# ----------------------------------------------------------------------------

system_prompt <- paste(
  "You edit and improve wording/structure of admission notes written by nurse practitioners.",
  "Do NOT invent clinical facts. Preserve diagnostic certainty.",
  "Do NOT add new treatment recommendations.",
  "Return ONLY one valid JSON object with keys:",
  "\"revised_note\", \"change_summary\", \"missing_or_unclear_information\", \"safety_flags\".",
  "No extra text. No code fences.",
  sep = "\n"
)

user_template <- paste(
  "Improve the admission note wording and structure without changing clinical facts.",
  "",
  "Original note:",
  "\"\"\"",
  "{{NOTE_TEXT}}",
  "\"\"\"",
  "",
  "Return ONLY one JSON object with keys:",
  "\"revised_note\" (string),",
  "\"change_summary\" (array of strings),",
  "\"missing_or_unclear_information\" (array of strings),",
  "\"safety_flags\" (array of strings).",
  sep = "\n"
)

make_user_prompt <- function(note_text) {
  str_replace(user_template, fixed("{{NOTE_TEXT}}"), note_text)
}

make_user_prompt_with_embedded_system <- function(note_text) {
  paste0(
    "[SYSTEM INSTRUCTIONS]\n",
    system_prompt,
    "\n\n[USER REQUEST]\n",
    make_user_prompt(note_text)
  )
}

make_messages <- function(note_text, model_row, prompt_mode) {
  if (identical(prompt_mode, "embedded_system_user_only")) {
    return(list(
      list(role = "user", content = make_user_prompt_with_embedded_system(note_text))
    ))
  }

  if (isTRUE(model_row$system_role_supported[[1]])) {
    list(
      list(role = "system", content = system_prompt),
      list(role = "user",   content = make_user_prompt(note_text))
    )
  } else {
    list(
      list(role = "user", content = make_user_prompt_with_embedded_system(note_text))
    )
  }
}

# OpenAI-compatible JSON schema response_format. LM Studio supports structured
# outputs through response_format in recent versions. If your LM Studio build
# expects a different syntax, update this function only.
make_response_format_schema <- function() {
  schema <- list(
    type = "object",
    additionalProperties = FALSE,
    properties = list(
      revised_note = list(type = "string"),
      change_summary = list(type = "array", items = list(type = "string")),
      missing_or_unclear_information = list(type = "array", items = list(type = "string")),
      safety_flags = list(type = "array", items = list(type = "string"))
    ),
    required = required_json_fields
  )

  list(
    type = "json_schema",
    json_schema = list(
      name = "admission_note_editing_schema",
      strict = TRUE,
      schema = schema
    )
  )
}

# ----------------------------------------------------------------------------
# 3. JSON extraction, repair, schema validation, and usability flags
# ----------------------------------------------------------------------------

extract_first_json_object <- function(text) {
  if (is.null(text) || length(text) != 1 || is.na(text)) return(NA_character_)

  t <- str_replace_all(text, "\r\n", "\n")
  chars <- strsplit(t, "", useBytes = FALSE)[[1]]
  if (length(chars) == 0) return(NA_character_)

  start <- which(chars == "{")[1]
  if (is.na(start)) return(NA_character_)

  depth <- 0L
  in_string <- FALSE
  escape_next <- FALSE

  for (i in seq.int(start, length(chars))) {
    ch <- chars[[i]]

    if (escape_next) {
      escape_next <- FALSE
      next
    }

    if (in_string && identical(ch, "\\")) {
      escape_next <- TRUE
      next
    }

    if (identical(ch, "\"")) {
      in_string <- !in_string
      next
    }

    if (!in_string) {
      if (identical(ch, "{")) depth <- depth + 1L
      if (identical(ch, "}")) depth <- depth - 1L
      if (depth == 0L) return(substr(t, start, i))
    }
  }

  NA_character_
}

fix_triple_quoted_revised_note <- function(json_str) {
  if (is.na(json_str) || !nzchar(json_str)) return(json_str)

  m <- str_match(json_str, '(?s)"revised_note"\\s*:\\s*"""(.*?)"""')
  if (is.na(m[1, 1])) return(json_str)

  note_raw <- m[1, 2]
  note_esc <- note_raw |>
    str_replace_all("\\\\", "\\\\\\\\") |>
    str_replace_all("\"", "\\\\\"") |>
    str_replace_all("\n", "\\\\n")

  replacement <- paste0('"revised_note":"', note_esc, '"')
  str_replace(json_str, '(?s)"revised_note"\\s*:\\s*"""(.*?)"""', replacement)
}

detect_output_flags <- function(content_text) {
  if (is.null(content_text) || length(content_text) != 1 || is.na(content_text)) {
    return(list(has_code_fence = NA, has_leading_text = NA))
  }

  t <- str_replace_all(content_text, "\r\n", "\n")
  first_brace_pos <- str_locate(t, fixed("{"))[1, "start"]

  has_leading_text <- FALSE
  if (!is.na(first_brace_pos) && first_brace_pos > 1) {
    prefix <- str_trim(substr(t, 1, first_brace_pos - 1))
    has_leading_text <- nzchar(prefix)
  }

  list(
    has_code_fence  = str_detect(content_text, fixed("```")),
    has_leading_text = has_leading_text
  )
}

validate_parsed_schema <- function(parsed) {
  if (!is.list(parsed)) {
    return(list(status = "parse_fail", details = "Parsed object is not a list"))
  }

  missing_keys <- setdiff(required_json_fields, names(parsed))
  extra_keys   <- setdiff(names(parsed), required_json_fields)
  type_errors  <- character(0)

  if (length(missing_keys) > 0) {
    type_errors <- c(type_errors, paste0("missing:", paste(missing_keys, collapse = ",")))
  }
  if (length(extra_keys) > 0) {
    type_errors <- c(type_errors, paste0("extra:", paste(extra_keys, collapse = ",")))
  }

  if ("revised_note" %in% names(parsed)) {
    rn <- parsed$revised_note
    if (!is.character(rn) || length(rn) != 1 || is.na(rn)) {
      type_errors <- c(type_errors, "revised_note_not_single_string")
    }
  }

  for (field in array_json_fields) {
    if (field %in% names(parsed)) {
      x <- parsed[[field]]
      # With simplifyVector = FALSE, JSON arrays are lists. Empty arrays are list().
      # A string such as "" is a schema type violation for these fields.
      if (!is.list(x)) {
        type_errors <- c(type_errors, paste0(field, "_not_array"))
      } else if (length(x) > 0 && !all(vapply(x, function(z) {
        is.character(z) && length(z) == 1 && !is.na(z)
      }, logical(1)))) {
        type_errors <- c(type_errors, paste0(field, "_contains_non_string_item"))
      }
    }
  }

  if (length(type_errors) > 0) {
    return(list(status = "schema_violation", details = paste(type_errors, collapse = "; ")))
  }

  list(status = "ok", details = "")
}

parse_model_content_json <- function(content_text, debug_fix_path = NULL) {
  flags    <- detect_output_flags(content_text)
  json_str <- extract_first_json_object(content_text)

  if (is.na(json_str) || !nzchar(json_str)) {
    return(list(status = "parse_fail", parsed = NULL, flags = flags,
                schema_details = "no_complete_json_object"))
  }

  json_fixed <- fix_triple_quoted_revised_note(json_str)
  parsed <- tryCatch(fromJSON(json_fixed, simplifyVector = FALSE),
                     error = function(e) NULL)

  if (!is.list(parsed)) {
    if (!is.null(debug_fix_path)) write_file(json_fixed, debug_fix_path)
    return(list(status = "parse_fail", parsed = NULL, flags = flags,
                schema_details = "jsonlite_fromJSON_failed"))
  }

  schema_res <- validate_parsed_schema(parsed)
  if (!identical(schema_res$status, "ok")) {
    if (!is.null(debug_fix_path)) write_file(json_fixed, debug_fix_path)
    return(list(status = schema_res$status, parsed = parsed, flags = flags,
                schema_details = schema_res$details))
  }

  list(status = "ok", parsed = parsed, flags = flags, schema_details = "")
}

placeholder_regex <- regex(
  paste(
    "^(n/?a|na|none|null|not applicable|not available|unknown|",
    "no information|no changes|no change|not specified|",
    "empty|placeholder)$",
    sep = ""
  ),
  ignore_case = TRUE
)

is_empty_or_placeholder_scalar <- function(x) {
  if (is.null(x) || length(x) == 0 || is.na(x[1])) return(TRUE)
  y <- str_squish(as.character(x[1]))
  !nzchar(y) || str_detect(y, placeholder_regex)
}

array_has_empty_or_placeholder <- function(x) {
  if (!is.list(x)) return(TRUE)
  if (length(x) == 0) return(FALSE)
  any(vapply(x, is_empty_or_placeholder_scalar, logical(1)))
}

array_all_empty_or_placeholder <- function(x) {
  if (!is.list(x)) return(TRUE)
  if (length(x) == 0) return(TRUE)
  all(vapply(x, is_empty_or_placeholder_scalar, logical(1)))
}

compute_usability_flags <- function(parsed) {
  if (!is.list(parsed)) {
    return(tibble(
      revised_note_empty_or_placeholder = NA,
      change_summary_empty_or_placeholder = NA,
      any_array_item_empty_or_placeholder = NA,
      all_non_revised_fields_empty_or_placeholder = NA,
      schema_valid_but_low_content = NA
    ))
  }

  revised_flag <- is_empty_or_placeholder_scalar(parsed$revised_note)
  change_flag  <- array_all_empty_or_placeholder(parsed$change_summary)
  any_array_item_flag <- any(vapply(array_json_fields, function(f) {
    array_has_empty_or_placeholder(parsed[[f]])
  }, logical(1)))
  all_non_revised_empty <- all(vapply(array_json_fields, function(f) {
    array_all_empty_or_placeholder(parsed[[f]])
  }, logical(1)))

  tibble(
    revised_note_empty_or_placeholder = revised_flag,
    change_summary_empty_or_placeholder = change_flag,
    any_array_item_empty_or_placeholder = any_array_item_flag,
    all_non_revised_fields_empty_or_placeholder = all_non_revised_empty,
    schema_valid_but_low_content = revised_flag || all_non_revised_empty
  )
}

write_clean_txt <- function(revised_note, out_txt_file) {
  x <- str_replace_all(revised_note, "\r\n", "\n")
  x <- str_replace_all(x, "(\n\\s*){3,}", "\n\n")
  x <- str_trim(x)
  write_file(x, out_txt_file)
}


# ----------------------------------------------------------------------------
# 3B. LM Studio CLI helpers for model switching (lms load / lms unload)
#
# The native REST endpoint POST /api/v1/models/load does NOT expose a
# model-layer GPU offload control. Its offload_kv_cache_to_gpu field governs
# KV-cache placement only, not where transformer layers run. GPU layer offload
# is settable only through the GUI, the SDK (gpu = list(ratio = ...)), or the
# CLI flag --gpu. This script therefore drives model loading through the lms
# CLI so that GPU offload is explicit, uniform across models, and recorded.
#
# Requirements:
#   - The lms CLI installed and on PATH (run "lms bootstrap" once), or set
#     lms_cli_path to its full path.
#   - The LM Studio server/daemon running (the OpenAI endpoint on :1234 already
#     assumes this).
#   - lmstudio_model_key matching the key shown by "lms ls". An inexact key can
#     trigger an interactive picker that will hang a non-interactive system2()
#     call, so verify the keys first.
#
# "lms load" exposes --gpu, --context-length, --ttl and --identifier only. It
# does not expose flash attention or KV-cache offload; those are inherited from
# each model's saved per-model configuration (set once in the GUI if needed).
# ----------------------------------------------------------------------------

lms_host_args <- function() {
  if (nzchar(lmstudio_host)) c("--host", lmstudio_host) else character(0)
}

# Run an lms subcommand. Captures stdout and stderr, echoes them to the R
# console, and stops on a non-zero exit code.
lms_run <- function(args, label = "lms") {
  message("  $ ", lms_cli_path, " ", paste(args, collapse = " "))
  out <- suppressWarnings(system2(
    command = lms_cli_path,
    args    = args,
    stdout  = TRUE,
    stderr  = TRUE
  ))
  status <- attr(out, "status")
  text <- paste(out, collapse = "\n")
  if (!is.null(status) && status != 0L) {
    stop(sprintf("%s failed (exit %s):\n%s", label, status, text))
  }
  if (nzchar(text)) message(text)
  invisible(text)
}

lmstudio_unload_all_loaded_models <- function() {
  message("  LM Studio: unloading all loaded models (lms unload --all)")
  tryCatch(
    lms_run(c("unload", "--all", lms_host_args()), label = "lms unload --all"),
    error = function(e) {
      # Unloading when nothing is loaded must not abort the batch.
      message("  LM Studio: unload --all returned: ", conditionMessage(e))
    }
  )
  invisible(TRUE)
}

# Optional pre-load memory estimate. Honors --gpu and --context-length and
# exits without loading, so the log records whether the model should fit.
lmstudio_estimate_model <- function(model_row) {
  model_key <- model_row$lmstudio_model_key[[1]]
  args <- c("load", model_key, "--estimate-only",
            "--gpu", as.character(lmstudio_load_gpu_offload),
            "--context-length", as.character(lmstudio_load_context_length),
            lms_host_args())
  message("  LM Studio: estimating resources for ", model_row$model_label[[1]])
  tryCatch(
    lms_run(args, label = "lms load --estimate-only"),
    error = function(e) message("  Estimate failed: ", conditionMessage(e))
  )
  invisible(TRUE)
}

lmstudio_load_model <- function(model_row) {
  model_key <- model_row$lmstudio_model_key[[1]]
  if (is.na(model_key) || !nzchar(model_key)) {
    stop("lmstudio_model_key is missing for model_tag: ", model_row$model_tag[[1]])
  }

  if (isTRUE(lmstudio_estimate_before_load)) lmstudio_estimate_model(model_row)

  args <- c("load", model_key,
            "--gpu", as.character(lmstudio_load_gpu_offload),
            "--context-length", as.character(lmstudio_load_context_length),
            lms_host_args())
  if (!is.na(lmstudio_load_ttl_sec) && lmstudio_load_ttl_sec > 0) {
    args <- c(args, "--ttl", as.character(lmstudio_load_ttl_sec))
  }

  message("  LM Studio: loading ", model_row$model_label[[1]], " [", model_key,
          "] with --gpu ", lmstudio_load_gpu_offload,
          " --context-length ", lmstudio_load_context_length)
  lms_run(args, label = "lms load")

  if (WAIT_AFTER_MODEL_LOAD_SEC > 0) Sys.sleep(WAIT_AFTER_MODEL_LOAD_SEC)
  invisible(TRUE)
}

lmstudio_ensure_model_loaded <- function(model_row) {
  # Always unload then load so the explicit --gpu offload is applied. LM Studio
  # ignores load configuration for an already-loaded instance, so reusing a
  # previously (possibly CPU-) loaded model would silently keep the wrong
  # offload. A clean unload-then-load removes that failure mode.
  if (isTRUE(UNLOAD_OTHER_MODELS_BEFORE_LOADING)) {
    lmstudio_unload_all_loaded_models()
  }
  lmstudio_load_model(model_row)
  invisible(TRUE)
}

verify_lmstudio_model_available_for_inference <- function(model_row) {
  # The OpenAI-compatible endpoint can list loaded or visible models depending
  # on LM Studio settings. This check is therefore advisory; it warns rather
  # than stops when the exact inference model_id is not visible.
  url <- paste0(api_base_url, "/models")
  obj <- tryCatch({
    resp <- request(url) |>
      req_method("GET") |>
      req_timeout(60) |>
      req_error(is_error = function(resp) FALSE) |>
      req_perform()
    fromJSON(resp_body_string(resp), simplifyVector = FALSE)
  }, error = function(e) NULL)

  ids <- character(0)
  if (is.list(obj) && !is.null(obj$data)) {
    ids <- vapply(obj$data, function(x) as.character(x$id %||% NA_character_), character(1))
    ids <- ids[!is.na(ids)]
  }

  if (length(ids) > 0 && !(model_row$model_id[[1]] %in% ids)) {
    warning(
      "The model_id used for inference was not found in GET /v1/models: ",
      model_row$model_id[[1]],
      "\nVisible IDs: ", paste(ids, collapse = ", "),
      "\nIf inference fails, update models$model_id to the exact ID shown by LM Studio."
    )
  }

  invisible(ids)
}

prepare_lmstudio_for_batch <- function(model_row) {
  if (isTRUE(AUTO_SWITCH_LM_STUDIO_MODELS)) {
    lmstudio_ensure_model_loaded(model_row)
  } else {
    message("  AUTO_SWITCH_LM_STUDIO_MODELS is FALSE. Confirm manually that LM Studio loaded: ",
            model_row$model_label[[1]])
  }

  verify_lmstudio_model_available_for_inference(model_row)
  invisible(TRUE)
}

# ----------------------------------------------------------------------------
# 4. LM Studio API call and condition-aware inference loop
# ----------------------------------------------------------------------------

extract_response_metadata <- function(obj) {
  choice <- obj$choices[[1]] %||% list()
  usage  <- obj$usage %||% list()

  tibble(
    finish_reason     = as.character(choice$finish_reason %||% NA_character_),
    prompt_tokens     = as.integer(usage$prompt_tokens %||% NA_integer_),
    completion_tokens = as.integer(usage$completion_tokens %||% NA_integer_),
    total_tokens      = as.integer(usage$total_tokens %||% NA_integer_)
  )
}

call_model_once <- function(model_row,
                            condition_row,
                            note_text,
                            timeout_sec = 300) {
  url <- paste0(api_base_url, "/chat/completions")

  messages <- make_messages(
    note_text   = note_text,
    model_row   = model_row,
    prompt_mode = condition_row$prompt_mode[[1]]
  )

  body <- list(
    model       = model_row$model_id[[1]],
    messages    = messages,
    temperature = condition_row$temperature[[1]],
    max_tokens  = condition_row$max_tokens[[1]],
    stream      = FALSE
  )

  if (isTRUE(condition_row$use_response_format[[1]])) {
    body$response_format <- make_response_format_schema()
  }

  resp <- request(url) |>
    req_method("POST") |>
    req_headers(`Content-Type` = "application/json") |>
    req_body_json(body, auto_unbox = TRUE) |>
    req_timeout(timeout_sec) |>
    req_error(is_error = function(resp) FALSE) |>
    req_perform()

  status  <- resp_status(resp)
  api_raw <- resp_body_string(resp)

  if (status < 200 || status >= 300) {
    stop(sprintf("HTTP %s. Body (first 1500 chars): %s",
                 status, substr(api_raw, 1, 1500)))
  }

  obj <- tryCatch(fromJSON(api_raw, simplifyVector = FALSE),
                  error = function(e) NULL)
  if (!is.list(obj) || is.null(obj$choices) || length(obj$choices) < 1) {
    stop(paste0("Unexpected API response. Body (first 1500 chars): ",
                substr(api_raw, 1, 1500)))
  }

  content <- obj$choices[[1]]$message$content
  if (!is.character(content) || length(content) != 1) {
    stop(paste0("message$content is not a single string. Body (first 1500 chars): ",
                substr(api_raw, 1, 1500)))
  }

  list(content = content, api_raw = api_raw, metadata = extract_response_metadata(obj))
}

append_run_log <- function(log_path, row_df) {
  write_csv(
    row_df,
    log_path,
    append    = file_exists(log_path),
    col_names = !file_exists(log_path)
  )
}

save_attempt_debug <- function(condition_tag, run_id, model_tag, base_name,
                               attempt_id, api_raw = NULL, content = NULL) {
  run_debug_dir <- path(debug_dir, condition_tag, sprintf("run_%02d", run_id), model_tag)
  dir_create(run_debug_dir)

  if (!is.null(api_raw)) {
    write_file(api_raw,
               path(run_debug_dir,
                    sprintf("%s_attempt%02d_api_raw.json", base_name, attempt_id)))
  }
  if (!is.null(content)) {
    write_file(content,
               path(run_debug_dir,
                    sprintf("%s_attempt%02d_content.txt", base_name, attempt_id)))
  }
}

run_one_note <- function(run_id,
                         model_row,
                         condition_row,
                         input_file,
                         overwrite = FALSE,
                         retry_after_parse_failure = TRUE) {
  model_tag       <- model_row$model_tag[[1]]
  model_id        <- model_row$model_id[[1]]
  model_label     <- model_row$model_label[[1]]
  condition_tag   <- condition_row$condition_tag[[1]]
  condition_label <- condition_row$condition_label[[1]]
  prompt_mode     <- condition_row$prompt_mode[[1]]
  use_response_format <- condition_row$use_response_format[[1]]
  temp_used       <- condition_row$temperature[[1]]
  max_tokens_used <- condition_row$max_tokens[[1]]

  base_name    <- path_ext_remove(path_file(input_file))
  run_out_dir  <- path(output_dir, condition_tag, sprintf("run_%02d", run_id), model_tag)
  dir_create(run_out_dir)

  out_json_file <- path(run_out_dir, paste0(base_name, ".json"))
  out_txt_file  <- path(run_out_dir, paste0(base_name, ".txt"))
  log_path      <- path(logs_dir, condition_tag, sprintf("run_%02d_log.csv", run_id))
  dir_create(path_dir(log_path))

  if (!overwrite && file_exists(out_json_file) && file_exists(out_txt_file)) {
    append_run_log(log_path, tibble(
      timestamp = format(Sys.time(), "%Y-%m-%d %H:%M:%S"),
      condition_tag = condition_tag,
      condition_label = condition_label,
      tier = condition_row$tier[[1]],
      run_id = run_id,
      model_tag = model_tag,
      model_label = model_label,
      model_id = model_id,
      input_file = path_file(input_file),
      input_id = base_name,
      output_json = out_json_file,
      output_txt = out_txt_file,
      status = "skip_exists",
      first_attempt_parse_status = NA_character_,
      final_parse_status = NA_character_,
      final_schema_details = NA_character_,
      retry_attempted = FALSE,
      prompt_mode = prompt_mode,
      response_format_used = use_response_format,
      temperature = temp_used,
      max_tokens = max_tokens_used,
      finish_reason = NA_character_,
      prompt_tokens = NA_integer_,
      completion_tokens = NA_integer_,
      total_tokens = NA_integer_,
      error = ""
    ))
    return(invisible(NULL))
  }

  note_text <- read_file(input_file)
  first_attempt_status <- NA_character_
  final_parse_status   <- NA_character_
  final_schema_details <- NA_character_
  retry_attempted      <- FALSE
  final_status         <- "fail"
  error_msg            <- ""
  final_content        <- NULL
  final_parsed         <- NULL
  final_metadata       <- tibble(
    finish_reason = NA_character_, prompt_tokens = NA_integer_,
    completion_tokens = NA_integer_, total_tokens = NA_integer_
  )

  tryCatch({
    resp1 <- call_model_once(
      model_row     = model_row,
      condition_row = condition_row,
      note_text     = note_text,
      timeout_sec   = timeout_sec
    )
    save_attempt_debug(condition_tag, run_id, model_tag, base_name, 1,
                       api_raw = resp1$api_raw, content = resp1$content)

    parse1 <- parse_model_content_json(
      resp1$content,
      debug_fix_path = path(debug_dir, condition_tag, sprintf("run_%02d", run_id),
                            model_tag,
                            paste0(base_name, "_attempt01_json_fixed.txt"))
    )
    first_attempt_status <- parse1$status

    if (identical(parse1$status, "ok")) {
      final_status         <- "ok"
      final_parse_status   <- parse1$status
      final_schema_details <- parse1$schema_details
      final_content        <- resp1$content
      final_parsed         <- parse1$parsed
      final_metadata       <- resp1$metadata
    } else if (isTRUE(retry_after_parse_failure)) {
      retry_attempted <- TRUE

      resp2 <- call_model_once(
        model_row     = model_row,
        condition_row = condition_row,
        note_text     = note_text,
        timeout_sec   = timeout_sec
      )
      save_attempt_debug(condition_tag, run_id, model_tag, base_name, 2,
                         api_raw = resp2$api_raw, content = resp2$content)

      parse2 <- parse_model_content_json(
        resp2$content,
        debug_fix_path = path(debug_dir, condition_tag, sprintf("run_%02d", run_id),
                              model_tag,
                              paste0(base_name, "_attempt02_json_fixed.txt"))
      )

      final_parse_status   <- parse2$status
      final_schema_details <- parse2$schema_details
      final_content        <- resp2$content
      final_metadata       <- resp2$metadata

      if (identical(parse2$status, "ok")) {
        final_status <- "ok_after_retry"
        final_parsed <- parse2$parsed
      } else {
        final_status <- "fail"
        error_msg <- paste0("Initial: ", parse1$status, " [", parse1$schema_details,
                            "]; retry: ", parse2$status, " [", parse2$schema_details, "]")
      }
    } else {
      final_status         <- "fail"
      final_parse_status   <- parse1$status
      final_schema_details <- parse1$schema_details
      final_content        <- resp1$content
      final_metadata       <- resp1$metadata
      error_msg            <- paste0("Initial: ", parse1$status, " [", parse1$schema_details, "]")
    }

    if (!is.null(final_content)) write_file(final_content, out_json_file)
    if (!is.null(final_parsed))  write_clean_txt(final_parsed$revised_note, out_txt_file)

  }, error = function(e) {
    final_status <<- "fail"
    error_msg    <<- conditionMessage(e)
  })

  append_run_log(log_path, tibble(
    timestamp = format(Sys.time(), "%Y-%m-%d %H:%M:%S"),
    condition_tag = condition_tag,
    condition_label = condition_label,
    tier = condition_row$tier[[1]],
    run_id = run_id,
    model_tag = model_tag,
    model_label = model_label,
    model_id = model_id,
    input_file = path_file(input_file),
    input_id = base_name,
    output_json = out_json_file,
    output_txt = out_txt_file,
    status = final_status,
    first_attempt_parse_status = first_attempt_status,
    final_parse_status = final_parse_status,
    final_schema_details = final_schema_details,
    retry_attempted = retry_attempted,
    prompt_mode = prompt_mode,
    response_format_used = use_response_format,
    temperature = temp_used,
    max_tokens = max_tokens_used,
    finish_reason = final_metadata$finish_reason[[1]],
    prompt_tokens = final_metadata$prompt_tokens[[1]],
    completion_tokens = final_metadata$completion_tokens[[1]],
    total_tokens = final_metadata$total_tokens[[1]],
    error = error_msg
  ))

  invisible(NULL)
}

run_inference_for_model_condition <- function(model_tag_to_run,
                                              condition_tag_to_run,
                                              overwrite = FALSE,
                                              input_ids = character(0)) {
  input_files <- dir_ls(notes_txt_dir, glob = "*.txt")
  if (length(input_files) == 0) stop("No .txt files found in: ", notes_txt_dir)

  if (length(input_ids) > 0) {
    keep_ids <- path_ext_remove(path_file(input_files)) %in% input_ids
    input_files <- input_files[keep_ids]
    if (length(input_files) == 0) {
      stop("input_id_filter did not match any files in: ", notes_txt_dir)
    }
  }

  model_row <- models |> filter(.data$model_tag == model_tag_to_run)
  if (nrow(model_row) == 0) {
    stop("Unknown model_tag: '", model_tag_to_run,
         "'. Valid options: ", paste(models$model_tag, collapse = ", "))
  }

  condition_row <- experiment_conditions |>
    filter(.data$condition_tag == condition_tag_to_run)
  if (nrow(condition_row) == 0) {
    stop("Unknown condition_tag: '", condition_tag_to_run,
         "'. Valid options: ", paste(experiment_conditions$condition_tag, collapse = ", "))
  }

  message("Starting inference")
  message("  Condition: ", condition_row$condition_label[[1]])
  message("  Model: ", model_row$model_label[[1]])
  message("  Notes found: ", length(input_files))
  message("  Runs: ", n_runs)
  message("  Temperature: ", condition_row$temperature[[1]])
  message("  Max tokens: ", condition_row$max_tokens[[1]])
  message("  response_format used: ", condition_row$use_response_format[[1]])

  prepare_lmstudio_for_batch(model_row)

  for (r in seq_len(n_runs)) {
    message("  Run ", r, " of ", n_runs)
    for (f in input_files) {
      message("    Processing ", path_file(f))
      run_one_note(run_id        = r,
                   model_row     = model_row,
                   condition_row = condition_row,
                   input_file    = f,
                   overwrite     = overwrite)
    }
  }

  message("Inference complete")
  invisible(NULL)
}


run_automated_primary_batches <- function(condition_tags = primary_batch_conditions,
                                          model_tags = primary_batch_models,
                                          overwrite = overwrite_existing_outputs,
                                          input_ids = input_id_filter) {
  batch_grid <- tidyr::crossing(
    condition_tag = condition_tags,
    model_tag = model_tags
  ) |>
    mutate(
      condition_order = match(.data$condition_tag, condition_tags),
      model_order = match(.data$model_tag, model_tags)
    ) |>
    arrange(.data$condition_order, .data$model_order)

  message("Starting automated primary batch sequence")
  message("  Total batches: ", nrow(batch_grid))
  message("  Conditions: ", paste(condition_tags, collapse = ", "))
  message("  Models: ", paste(model_tags, collapse = ", "))
  message("  Output root: ", output_dir)
  message("  Log root: ", logs_dir)

  for (i in seq_len(nrow(batch_grid))) {
    ct <- batch_grid$condition_tag[[i]]
    mt <- batch_grid$model_tag[[i]]

    message("============================================================")
    message("Automated batch ", i, " of ", nrow(batch_grid))
    message("  condition_tag = ", ct)
    message("  model_tag     = ", mt)
    message("============================================================")

    run_inference_for_model_condition(
      model_tag_to_run     = mt,
      condition_tag_to_run = ct,
      overwrite            = overwrite,
      input_ids            = input_ids
    )
  }

  message("Automated primary batch sequence complete.")
  invisible(batch_grid)
}

# ----------------------------------------------------------------------------
# 5. Proxy metrics for documentation behavior and content stability
# ----------------------------------------------------------------------------

nchar_nospace <- function(text) {
  if (is.null(text) || length(text) != 1 || is.na(text)) return(NA_integer_)
  nchar(str_replace_all(text, "\\s+", ""))
}

extract_number_tokens <- function(text) {
  if (is.null(text) || length(text) != 1 || is.na(text)) return(character(0))
  str_extract_all(text, regex("\\b\\d+(?:\\.\\d+)?\\b"))[[1]]
}

count_numbers <- function(text) {
  length(extract_number_tokens(text))
}

count_multiset_intersection <- function(x, y) {
  if (length(x) == 0 || length(y) == 0) return(0L)
  tx <- table(x)
  ty <- table(y)
  common <- intersect(names(tx), names(ty))
  if (length(common) == 0) return(0L)
  as.integer(sum(pmin(tx[common], ty[common])))
}

count_uncertainty_markers <- function(text) {
  if (is.null(text) || length(text) != 1 || is.na(text)) return(NA_integer_)
  base <- str_count(
    text,
    regex("\\b(possible|possibly|suspect(?:ed)?|r/o|rule\\s*out|likely|consider)\\b",
          ignore_case = TRUE)
  )
  question_marks <- str_count(text, fixed("?"))
  base + question_marks
}

read_raw_note_map <- function() {
  input_files <- dir_ls(notes_txt_dir, glob = "*.txt")
  if (length(input_files) == 0) stop("No .txt files found in: ", notes_txt_dir)

  tibble(
    input_id = path_ext_remove(path_file(input_files)),
    raw_path = input_files,
    raw_text = vapply(input_files, read_file, character(1), USE.NAMES = FALSE),
    raw_nchar_nospace = vapply(input_files, function(f) nchar_nospace(read_file(f)), integer(1)),
    raw_number_count = vapply(input_files, function(f) count_numbers(read_file(f)), integer(1)),
    raw_uncertainty_count = vapply(input_files, function(f) count_uncertainty_markers(read_file(f)), integer(1))
  )
}

read_run_logs <- function(condition_tags = NULL,
                          expected_runs = seq_len(n_runs),
                          include_skip_exists = FALSE) {
  if (is.null(condition_tags)) {
    condition_dirs <- dir_ls(logs_dir, type = "directory", recurse = FALSE)
    condition_tags <- path_file(condition_dirs)
    condition_tags <- setdiff(condition_tags, c("analysis_outputs", "debug"))
  }

  log_files <- unlist(lapply(condition_tags, function(ct) {
    path(logs_dir, ct, sprintf("run_%02d_log.csv", expected_runs))
  }))

  existing <- log_files[file_exists(log_files)]
  if (length(existing) == 0) stop("No run log files found for selected conditions in: ", logs_dir)

  out <- bind_rows(lapply(existing, function(f) read_csv(f, show_col_types = FALSE))) |>
    mutate(
      run_id = as.integer(.data$run_id),
      response_format_used = as.logical(.data$response_format_used),
      retry_attempted = as.logical(.data$retry_attempted),
      max_tokens = as.integer(.data$max_tokens),
      completion_tokens = as.integer(.data$completion_tokens),
      prompt_tokens = as.integer(.data$prompt_tokens),
      total_tokens = as.integer(.data$total_tokens)
    )

  if (!isTRUE(include_skip_exists)) {
    out <- out |> filter(.data$status != "skip_exists")
  }

  out
}

compute_behavior_metrics <- function(condition_tags = c(primary_condition_a, primary_condition_b),
                                     run_ids = seq_len(n_runs),
                                     model_tags = models$model_tag) {
  raw_map <- read_raw_note_map()
  logs_all <- read_run_logs(condition_tags = condition_tags,
                            expected_runs = run_ids) |>
    filter(.data$run_id %in% run_ids, .data$model_tag %in% model_tags)

  if (nrow(logs_all) == 0) stop("No log rows available for requested behavior metrics.")

  rows <- vector("list", nrow(logs_all))

  for (i in seq_len(nrow(logs_all))) {
    log_row <- logs_all[i, ]
    raw_row <- raw_map |> filter(.data$input_id == log_row$input_id[[1]])

    base_out <- tibble(
      condition_tag = log_row$condition_tag[[1]],
      condition_label = log_row$condition_label[[1]],
      tier = log_row$tier[[1]],
      run_id = log_row$run_id[[1]],
      input_id = log_row$input_id[[1]],
      model_tag = log_row$model_tag[[1]],
      model_label = log_row$model_label[[1]],
      status = log_row$status[[1]],
      first_attempt_parse_status = log_row$first_attempt_parse_status[[1]],
      final_parse_status = log_row$final_parse_status[[1]],
      final_schema_details = log_row$final_schema_details[[1]],
      prompt_mode = log_row$prompt_mode[[1]],
      response_format_used = log_row$response_format_used[[1]],
      max_tokens = log_row$max_tokens[[1]],
      finish_reason = log_row$finish_reason[[1]],
      completion_tokens = log_row$completion_tokens[[1]]
    )

    if (nrow(raw_row) != 1) {
      rows[[i]] <- bind_cols(base_out, tibble(
        parse_status = "missing_raw_note",
        has_code_fence = NA, has_leading_text = NA,
        raw_nchar_nospace = NA_integer_, revised_nchar_nospace = NA_integer_,
        length_ratio = NA_real_,
        numbers_raw = NA_integer_, numbers_revised = NA_integer_,
        delta_numbers = NA_integer_, numeric_tokens_preserved_n = NA_integer_,
        numeric_tokens_preserved_percent = NA_real_,
        uncertainty_raw = NA_integer_, uncertainty_revised = NA_integer_,
        delta_uncertainty = NA_integer_,
        revised_note_empty_or_placeholder = NA,
        change_summary_empty_or_placeholder = NA,
        any_array_item_empty_or_placeholder = NA,
        all_non_revised_fields_empty_or_placeholder = NA,
        schema_valid_but_low_content = NA
      ))
      next
    }

    out_json <- log_row$output_json[[1]]
    if (!file_exists(out_json)) {
      rows[[i]] <- bind_cols(base_out, tibble(
        parse_status = "missing_output_file",
        has_code_fence = NA, has_leading_text = NA,
        raw_nchar_nospace = raw_row$raw_nchar_nospace[[1]],
        revised_nchar_nospace = NA_integer_,
        length_ratio = NA_real_,
        numbers_raw = raw_row$raw_number_count[[1]], numbers_revised = NA_integer_,
        delta_numbers = NA_integer_, numeric_tokens_preserved_n = NA_integer_,
        numeric_tokens_preserved_percent = NA_real_,
        uncertainty_raw = raw_row$raw_uncertainty_count[[1]], uncertainty_revised = NA_integer_,
        delta_uncertainty = NA_integer_,
        revised_note_empty_or_placeholder = NA,
        change_summary_empty_or_placeholder = NA,
        any_array_item_empty_or_placeholder = NA,
        all_non_revised_fields_empty_or_placeholder = NA,
        schema_valid_but_low_content = NA
      ))
      next
    }

    content <- read_file(out_json)
    parsed_res <- parse_model_content_json(content)

    if (!identical(parsed_res$status, "ok")) {
      rows[[i]] <- bind_cols(base_out, tibble(
        parse_status = parsed_res$status,
        has_code_fence = as.logical(parsed_res$flags$has_code_fence),
        has_leading_text = as.logical(parsed_res$flags$has_leading_text),
        raw_nchar_nospace = raw_row$raw_nchar_nospace[[1]],
        revised_nchar_nospace = NA_integer_,
        length_ratio = NA_real_,
        numbers_raw = raw_row$raw_number_count[[1]], numbers_revised = NA_integer_,
        delta_numbers = NA_integer_, numeric_tokens_preserved_n = NA_integer_,
        numeric_tokens_preserved_percent = NA_real_,
        uncertainty_raw = raw_row$raw_uncertainty_count[[1]], uncertainty_revised = NA_integer_,
        delta_uncertainty = NA_integer_,
        revised_note_empty_or_placeholder = NA,
        change_summary_empty_or_placeholder = NA,
        any_array_item_empty_or_placeholder = NA,
        all_non_revised_fields_empty_or_placeholder = NA,
        schema_valid_but_low_content = NA
      ))
      next
    }

    revised <- parsed_res$parsed$revised_note
    raw_text <- raw_row$raw_text[[1]]
    raw_len <- raw_row$raw_nchar_nospace[[1]]
    revised_len <- nchar_nospace(revised)

    raw_nums <- extract_number_tokens(raw_text)
    rev_nums <- extract_number_tokens(revised)
    preserved_n <- count_multiset_intersection(raw_nums, rev_nums)
    preserved_pct <- ifelse(length(raw_nums) > 0, 100 * preserved_n / length(raw_nums), NA_real_)

    usability <- compute_usability_flags(parsed_res$parsed)

    rows[[i]] <- bind_cols(base_out, tibble(
      parse_status = "ok",
      has_code_fence = as.logical(parsed_res$flags$has_code_fence),
      has_leading_text = as.logical(parsed_res$flags$has_leading_text),
      raw_nchar_nospace = raw_len,
      revised_nchar_nospace = revised_len,
      length_ratio = revised_len / max(1, raw_len),
      numbers_raw = length(raw_nums),
      numbers_revised = length(rev_nums),
      delta_numbers = length(rev_nums) - length(raw_nums),
      numeric_tokens_preserved_n = preserved_n,
      numeric_tokens_preserved_percent = preserved_pct,
      uncertainty_raw = raw_row$raw_uncertainty_count[[1]],
      uncertainty_revised = count_uncertainty_markers(revised),
      delta_uncertainty = count_uncertainty_markers(revised) - raw_row$raw_uncertainty_count[[1]]
    ), usability)
  }

  bind_rows(rows)
}

# ----------------------------------------------------------------------------
# 6. Structured-output tables, behavior tables, stability, diagnostics, statistics
# ----------------------------------------------------------------------------

fmt_n_pct <- function(n, denominator, digits = 1) {
  pct <- ifelse(denominator > 0, 100 * n / denominator, NA_real_)
  ifelse(
    is.na(pct),
    paste0(n, " (NA)"),
    paste0(n, " (", format(round(pct, digits), nsmall = digits), ")")
  )
}

safe_quantile <- function(x, p) {
  x <- x[!is.na(x)]
  if (length(x) == 0) return(NA_real_)
  as.numeric(quantile(x, p, na.rm = TRUE))
}

safe_median <- function(x) {
  x <- x[!is.na(x)]
  if (length(x) == 0) return(NA_real_)
  median(x)
}

safe_min <- function(x) {
  x <- x[!is.na(x)]
  if (length(x) == 0) return(NA_real_)
  min(x)
}

safe_max <- function(x) {
  x <- x[!is.na(x)]
  if (length(x) == 0) return(NA_real_)
  max(x)
}

make_pipeline_audit_table <- function(condition_tags = NULL) {
  logs_all <- read_run_logs(condition_tags = condition_tags,
                            expected_runs = seq_len(n_runs),
                            include_skip_exists = FALSE)

  reparse <- logs_all |>
    mutate(output_reparse_status = map_chr(.data$output_json, function(f) {
      if (!file_exists(f)) return("missing_output_file")
      parse_model_content_json(read_file(f))$status
    }))

  stage_counts <- reparse |>
    group_by(.data$condition_tag, .data$model_tag, .data$model_label, .data$run_id) |>
    summarise(
      n_outputs = n(),
      first_attempt_ok = sum(.data$first_attempt_parse_status == "ok", na.rm = TRUE),
      first_attempt_parse_fail = sum(.data$first_attempt_parse_status == "parse_fail", na.rm = TRUE),
      first_attempt_schema_violation = sum(.data$first_attempt_parse_status == "schema_violation", na.rm = TRUE),
      final_ok = sum(.data$status == "ok", na.rm = TRUE),
      final_ok_after_retry = sum(.data$status == "ok_after_retry", na.rm = TRUE),
      final_fail = sum(.data$status == "fail", na.rm = TRUE),
      output_file_reparse_ok = sum(.data$output_reparse_status == "ok", na.rm = TRUE),
      output_file_reparse_fail = sum(.data$output_reparse_status != "ok", na.rm = TRUE),
      .groups = "drop"
    )

  write_csv(reparse, path(analysis_dir, "pipeline_audit_long.csv"))
  write_csv(stage_counts, path(analysis_dir, "pipeline_stage_counts.csv"))

  list(pipeline_audit_long = reparse, pipeline_stage_counts = stage_counts)
}

make_structured_output_tables <- function(condition_tags = NULL) {
  logs_all <- read_run_logs(condition_tags = condition_tags,
                            expected_runs = seq_len(n_runs)) |>
    mutate(
      final_outcome = case_when(
        .data$status == "ok"             ~ "First-pass valid and schema-conformant",
        .data$status == "ok_after_retry" ~ "Valid after retry",
        .data$status == "fail"           ~ "Persistent parse/schema failure",
        TRUE                             ~ as.character(.data$status)
      ),
      final_outcome = factor(
        .data$final_outcome,
        levels = c("First-pass valid and schema-conformant", "Valid after retry",
                   "Persistent parse/schema failure")
      )
    )

  structured_long <- logs_all |>
    count(.data$condition_tag, .data$condition_label, .data$tier,
          .data$model_tag, .data$model_label, .data$run_id,
          .data$final_outcome, name = "n") |>
    group_by(.data$condition_tag, .data$condition_label, .data$tier,
             .data$model_tag, .data$model_label, .data$run_id) |>
    complete(final_outcome = levels(logs_all$final_outcome), fill = list(n = 0)) |>
    mutate(
      total = sum(.data$n),
      percent = 100 * .data$n / .data$total,
      n_percent = fmt_n_pct(.data$n, .data$total)
    ) |>
    ungroup() |>
    arrange(.data$condition_tag, .data$model_tag, .data$final_outcome, .data$run_id)

  structured_wide <- structured_long |>
    mutate(run_label = paste0("Run ", .data$run_id)) |>
    select(.data$condition_label, .data$model_label, .data$final_outcome,
           .data$run_label, .data$n_percent) |>
    pivot_wider(names_from = run_label, values_from = n_percent) |>
    arrange(.data$condition_label, .data$model_label, .data$final_outcome)

  per_note_stability <- logs_all |>
    select(.data$condition_tag, .data$condition_label, .data$model_tag,
           .data$model_label, .data$input_id, .data$run_id, .data$status,
           .data$first_attempt_parse_status, .data$final_parse_status,
           .data$final_schema_details) |>
    arrange(.data$condition_tag, .data$model_tag, .data$input_id, .data$run_id) |>
    group_by(.data$condition_tag, .data$condition_label,
             .data$model_tag, .data$model_label, .data$input_id) |>
    summarise(
      n_runs_observed = n(),
      final_status_pattern = paste(as.character(.data$status), collapse = " | "),
      first_attempt_pattern = paste(as.character(.data$first_attempt_parse_status), collapse = " | "),
      n_final_fail_runs = sum(.data$status == "fail", na.rm = TRUE),
      n_first_attempt_fail_or_schema = sum(.data$first_attempt_parse_status != "ok", na.rm = TRUE),
      variable_final_status_across_runs = n_distinct(.data$status) > 1,
      all_final_fail = all(.data$status == "fail"),
      all_first_pass_ok = all(.data$status == "ok"),
      all_final_success = all(.data$status %in% c("ok", "ok_after_retry")),
      .groups = "drop"
    )

  stability_summary <- per_note_stability |>
    group_by(.data$condition_tag, .data$condition_label,
             .data$model_tag, .data$model_label) |>
    summarise(
      n_notes = n(),
      n_variable_final_status = sum(.data$variable_final_status_across_runs),
      percent_variable_final_status = 100 * n_variable_final_status / n_notes,
      n_any_final_failure = sum(n_final_fail_runs > 0),
      percent_any_final_failure = 100 * n_any_final_failure / n_notes,
      n_consistent_final_success = sum(.data$all_final_success),
      percent_consistent_final_success = 100 * n_consistent_final_success / n_notes,
      n_consistent_first_pass_ok = sum(.data$all_first_pass_ok),
      percent_consistent_first_pass_ok = 100 * n_consistent_first_pass_ok / n_notes,
      .groups = "drop"
    )

  write_csv(structured_long, path(analysis_dir, "structured_output_stability_long.csv"))
  write_csv(structured_wide, path(analysis_dir, "structured_output_stability_table.csv"))
  write_csv(per_note_stability, path(analysis_dir, "per_note_run_to_run_stability.csv"))
  write_csv(stability_summary, path(analysis_dir, "run_to_run_stability_summary.csv"))

  list(
    logs_all = logs_all,
    structured_long = structured_long,
    structured_wide = structured_wide,
    per_note_stability = per_note_stability,
    stability_summary = stability_summary
  )
}

make_behavior_tables <- function(condition_tags = c(primary_condition_a, primary_condition_b),
                                 run_ids = seq_len(n_runs),
                                 model_tags = models$model_tag) {
  behavior_per_output <- compute_behavior_metrics(condition_tags = condition_tags,
                                                  run_ids = run_ids,
                                                  model_tags = model_tags)

  behavior_summary <- behavior_per_output |>
    group_by(.data$condition_tag, .data$condition_label,
             .data$model_tag, .data$model_label) |>
    summarise(
      n_outputs = n(),
      n_parseable_schema_ok = sum(.data$parse_status == "ok", na.rm = TRUE),
      parseable_schema_ok_percent = 100 * n_parseable_schema_ok / n_outputs,
      code_fence_n = sum(.data$has_code_fence[.data$parse_status == "ok"], na.rm = TRUE),
      leading_text_n = sum(.data$has_leading_text[.data$parse_status == "ok"], na.rm = TRUE),
      low_content_n = sum(.data$schema_valid_but_low_content[.data$parse_status == "ok"], na.rm = TRUE),
      low_content_percent = ifelse(n_parseable_schema_ok > 0, 100 * low_content_n / n_parseable_schema_ok, NA_real_),
      length_ratio_median = safe_median(.data$length_ratio[.data$parse_status == "ok"]),
      length_ratio_q1 = safe_quantile(.data$length_ratio[.data$parse_status == "ok"], 0.25),
      length_ratio_q3 = safe_quantile(.data$length_ratio[.data$parse_status == "ok"], 0.75),
      length_ratio_min = safe_min(.data$length_ratio[.data$parse_status == "ok"]),
      length_ratio_max = safe_max(.data$length_ratio[.data$parse_status == "ok"]),
      delta_numbers_median = safe_median(.data$delta_numbers[.data$parse_status == "ok"]),
      delta_numbers_q1 = safe_quantile(.data$delta_numbers[.data$parse_status == "ok"], 0.25),
      delta_numbers_q3 = safe_quantile(.data$delta_numbers[.data$parse_status == "ok"], 0.75),
      numeric_preservation_median = safe_median(.data$numeric_tokens_preserved_percent[.data$parse_status == "ok"]),
      numeric_preservation_q1 = safe_quantile(.data$numeric_tokens_preserved_percent[.data$parse_status == "ok"], 0.25),
      numeric_preservation_q3 = safe_quantile(.data$numeric_tokens_preserved_percent[.data$parse_status == "ok"], 0.75),
      delta_uncertainty_median = safe_median(.data$delta_uncertainty[.data$parse_status == "ok"]),
      delta_uncertainty_q1 = safe_quantile(.data$delta_uncertainty[.data$parse_status == "ok"], 0.25),
      delta_uncertainty_q3 = safe_quantile(.data$delta_uncertainty[.data$parse_status == "ok"], 0.75),
      .groups = "drop"
    )

  behavior_table_for_manuscript <- behavior_summary |>
    transmute(
      condition_label = .data$condition_label,
      model_label = .data$model_label,
      parseable_schema_ok = paste0(.data$n_parseable_schema_ok, "/", .data$n_outputs,
                                   " (", round(.data$parseable_schema_ok_percent, 1), "%)"),
      schema_valid_but_low_content = paste0(.data$low_content_n, "/",
                                            .data$n_parseable_schema_ok,
                                            " (", round(.data$low_content_percent, 1), "%)"),
      length_ratio_median_iqr = paste0(
        round(.data$length_ratio_median, 2),
        " (", round(.data$length_ratio_q1, 2), ", ",
        round(.data$length_ratio_q3, 2), ")"
      ),
      length_ratio_range = paste0(round(.data$length_ratio_min, 2), "-",
                                  round(.data$length_ratio_max, 2)),
      numeric_token_delta_median_iqr = paste0(
        round(.data$delta_numbers_median, 1),
        " (", round(.data$delta_numbers_q1, 1), ", ",
        round(.data$delta_numbers_q3, 1), ")"
      ),
      numeric_token_preservation_median_iqr = paste0(
        round(.data$numeric_preservation_median, 1),
        " (", round(.data$numeric_preservation_q1, 1), ", ",
        round(.data$numeric_preservation_q3, 1), ")"
      ),
      uncertainty_marker_delta_median_iqr = paste0(
        round(.data$delta_uncertainty_median, 1),
        " (", round(.data$delta_uncertainty_q1, 1), ", ",
        round(.data$delta_uncertainty_q3, 1), ")"
      )
    )

  write_csv(behavior_per_output, path(analysis_dir, "documentation_behavior_per_output.csv"))
  write_csv(behavior_summary, path(analysis_dir, "documentation_behavior_summary.csv"))
  write_csv(behavior_table_for_manuscript,
            path(analysis_dir, "documentation_behavior_table_for_manuscript.csv"))

  list(
    behavior_per_output = behavior_per_output,
    behavior_summary = behavior_summary,
    behavior_table_for_manuscript = behavior_table_for_manuscript
  )
}

make_cross_run_content_stability_tables <- function(condition_tags = c(primary_condition_a, primary_condition_b),
                                                    model_tags = models$model_tag) {
  behavior <- compute_behavior_metrics(condition_tags = condition_tags,
                                       run_ids = seq_len(n_runs),
                                       model_tags = model_tags) |>
    filter(.data$parse_status == "ok")

  per_note_content_stability <- behavior |>
    group_by(.data$condition_tag, .data$condition_label,
             .data$model_tag, .data$model_label, .data$input_id) |>
    summarise(
      n_parseable_runs = n(),
      length_ratio_mean = mean(.data$length_ratio, na.rm = TRUE),
      length_ratio_sd = ifelse(n() > 1, sd(.data$length_ratio, na.rm = TRUE), NA_real_),
      length_ratio_range = max(.data$length_ratio, na.rm = TRUE) - min(.data$length_ratio, na.rm = TRUE),
      delta_numbers_mean = mean(.data$delta_numbers, na.rm = TRUE),
      delta_numbers_sd = ifelse(n() > 1, sd(.data$delta_numbers, na.rm = TRUE), NA_real_),
      numeric_preservation_mean = mean(.data$numeric_tokens_preserved_percent, na.rm = TRUE),
      numeric_preservation_sd = ifelse(n() > 1, sd(.data$numeric_tokens_preserved_percent, na.rm = TRUE), NA_real_),
      any_low_content = any(.data$schema_valid_but_low_content, na.rm = TRUE),
      .groups = "drop"
    )

  content_stability_summary <- per_note_content_stability |>
    group_by(.data$condition_tag, .data$condition_label,
             .data$model_tag, .data$model_label) |>
    summarise(
      n_notes_with_parseable_output = n(),
      length_ratio_sd_median = safe_median(.data$length_ratio_sd),
      length_ratio_sd_q1 = safe_quantile(.data$length_ratio_sd, 0.25),
      length_ratio_sd_q3 = safe_quantile(.data$length_ratio_sd, 0.75),
      length_ratio_range_median = safe_median(.data$length_ratio_range),
      delta_numbers_sd_median = safe_median(.data$delta_numbers_sd),
      numeric_preservation_sd_median = safe_median(.data$numeric_preservation_sd),
      notes_with_any_low_content = sum(.data$any_low_content, na.rm = TRUE),
      notes_with_any_low_content_percent = 100 * notes_with_any_low_content / n_notes_with_parseable_output,
      .groups = "drop"
    )

  write_csv(per_note_content_stability,
            path(analysis_dir, "per_note_cross_run_content_stability.csv"))
  write_csv(content_stability_summary,
            path(analysis_dir, "cross_run_content_stability_summary.csv"))

  list(
    per_note_content_stability = per_note_content_stability,
    content_stability_summary = content_stability_summary
  )
}

# Token-cap diagnostic. Flags outputs that may have been truncated by max_tokens
# (native finish_reason == "length", completion at >= 90% of the cap, or a JSON
# object that opens but never closes). This is a quality check on the primary
# runs; it does not perform any rerun.
make_token_cap_diagnostic <- function(condition_tags = NULL) {
  logs_all <- read_run_logs(condition_tags = condition_tags,
                            expected_runs = seq_len(n_runs),
                            include_skip_exists = FALSE)

  diagnostic <- logs_all |>
    mutate(
      completion_ratio = .data$completion_tokens / .data$max_tokens,
      native_finish_length = !is.na(.data$finish_reason) & .data$finish_reason == "length",
      near_cap_native = !is.na(.data$completion_tokens) &
        .data$completion_tokens >= 0.90 * .data$max_tokens,
      structural_incomplete_heuristic = map_lgl(.data$output_json, function(f) {
        if (!file_exists(f)) return(NA)
        x <- str_trim(read_file(f))
        if (!nzchar(x)) return(TRUE)
        has_open <- str_detect(x, fixed("{"))
        complete_json <- !is.na(extract_first_json_object(x))
        has_open && !complete_json
      }),
      token_cap_suspected = .data$native_finish_length | .data$near_cap_native |
        (.data$structural_incomplete_heuristic %in% TRUE)
    ) |>
    select(.data$condition_tag, .data$condition_label, .data$model_tag,
           .data$model_label, .data$run_id, .data$input_id, .data$status,
           .data$final_parse_status, .data$max_tokens, .data$finish_reason,
           .data$completion_tokens, .data$completion_ratio,
           .data$native_finish_length, .data$near_cap_native,
           .data$structural_incomplete_heuristic, .data$token_cap_suspected,
           .data$output_json)

  summary <- diagnostic |>
    group_by(.data$condition_tag, .data$condition_label,
             .data$model_tag, .data$model_label, .data$run_id) |>
    summarise(
      n_outputs = n(),
      n_finish_length = sum(.data$native_finish_length, na.rm = TRUE),
      n_near_cap = sum(.data$near_cap_native, na.rm = TRUE),
      n_structural_incomplete = sum(.data$structural_incomplete_heuristic, na.rm = TRUE),
      n_token_cap_suspected = sum(.data$token_cap_suspected, na.rm = TRUE),
      .groups = "drop"
    )

  ambiguous_ids <- diagnostic |>
    filter(.data$token_cap_suspected %in% TRUE) |>
    distinct(.data$input_id) |>
    arrange(.data$input_id)

  write_csv(diagnostic, path(analysis_dir, "token_cap_diagnostic_long.csv"))
  write_csv(summary, path(analysis_dir, "token_cap_diagnostic_summary.csv"))
  write_csv(ambiguous_ids, path(analysis_dir, "token_cap_suspected_input_ids.csv"))

  list(
    token_cap_diagnostic_long = diagnostic,
    token_cap_diagnostic_summary = summary,
    token_cap_suspected_input_ids = ambiguous_ids
  )
}

safe_mcnemar <- function(x, y) {
  tab <- table(factor(x, levels = c(FALSE, TRUE)),
               factor(y, levels = c(FALSE, TRUE)))
  dimnames(tab) <- list(baseline = c("FALSE", "TRUE"), enforced = c("FALSE", "TRUE"))
  out <- tryCatch({
    test <- mcnemar.test(tab, correct = TRUE)
    tibble(
      statistic = unname(test$statistic),
      p_value = test$p.value,
      method = test$method
    )
  }, error = function(e) {
    tibble(statistic = NA_real_, p_value = NA_real_, method = conditionMessage(e))
  })
  list(table = tab, test = out)
}

safe_wilcox_paired <- function(x, y) {
  ok <- !is.na(x) & !is.na(y)
  x <- x[ok]
  y <- y[ok]
  if (length(x) < 2) {
    return(tibble(n_pairs = length(x), statistic = NA_real_, p_value = NA_real_,
                  method = "Too few paired observations"))
  }
  if (all((y - x) == 0)) {
    return(tibble(n_pairs = length(x), statistic = NA_real_, p_value = 1,
                  method = "All paired differences were zero"))
  }
  test <- tryCatch(
    wilcox.test(y, x, paired = TRUE, exact = FALSE, correct = FALSE),
    error = function(e) e
  )
  if (inherits(test, "error")) {
    tibble(n_pairs = length(x), statistic = NA_real_, p_value = NA_real_,
           method = conditionMessage(test))
  } else {
    tibble(n_pairs = length(x), statistic = unname(test$statistic),
           p_value = test$p.value, method = test$method)
  }
}

make_primary_condition_comparison_tables <- function(condition_a = primary_condition_a,
                                                     condition_b = primary_condition_b,
                                                     model_tags = models$model_tag) {
  logs <- read_run_logs(condition_tags = c(condition_a, condition_b),
                        expected_runs = seq_len(n_runs),
                        include_skip_exists = FALSE) |>
    filter(.data$model_tag %in% model_tags)

  note_parse <- logs |>
    group_by(.data$condition_tag, .data$model_tag, .data$model_label, .data$input_id) |>
    summarise(
      n_runs_observed = n(),
      n_final_fail_runs = sum(.data$status == "fail", na.rm = TRUE),
      any_final_failure = n_final_fail_runs > 0,
      all_final_success = all(.data$status %in% c("ok", "ok_after_retry")),
      all_first_pass_ok = all(.data$status == "ok"),
      .groups = "drop"
    )

  parse_wide <- note_parse |>
    select(.data$model_tag, .data$model_label, .data$input_id,
           .data$condition_tag, .data$any_final_failure,
           .data$all_final_success, .data$all_first_pass_ok) |>
    pivot_wider(
      names_from = condition_tag,
      values_from = c(any_final_failure, all_final_success,
                      all_first_pass_ok)
    )

  mcnemar_rows <- lapply(split(parse_wide, parse_wide$model_tag), function(df) {
    model_tag <- df$model_tag[[1]]
    model_label <- df$model_label[[1]]

    fail_a <- df[[paste0("any_final_failure_", condition_a)]]
    fail_b <- df[[paste0("any_final_failure_", condition_b)]]
    res_fail <- safe_mcnemar(fail_a, fail_b)

    success_a <- df[[paste0("all_final_success_", condition_a)]]
    success_b <- df[[paste0("all_final_success_", condition_b)]]
    res_success <- safe_mcnemar(success_a, success_b)

    bind_rows(
      bind_cols(tibble(model_tag = model_tag, model_label = model_label,
                       outcome = "Any final parse/schema failure across 3 runs"),
                res_fail$test),
      bind_cols(tibble(model_tag = model_tag, model_label = model_label,
                       outcome = "All 3 runs final-successful"),
                res_success$test)
    )
  }) |>
    bind_rows()

  behavior <- compute_behavior_metrics(condition_tags = c(condition_a, condition_b),
                                       run_ids = seq_len(n_runs),
                                       model_tags = model_tags) |>
    filter(.data$parse_status == "ok")

  # Aggregate to one paired observation per note, per condition, per model.
  behavior_note <- behavior |>
    group_by(.data$condition_tag, .data$model_tag, .data$model_label, .data$input_id) |>
    summarise(
      length_ratio_median = safe_median(.data$length_ratio),
      length_ratio_sd = ifelse(n() > 1, sd(.data$length_ratio, na.rm = TRUE), NA_real_),
      delta_numbers_median = safe_median(.data$delta_numbers),
      numeric_preservation_median = safe_median(.data$numeric_tokens_preserved_percent),
      delta_uncertainty_median = safe_median(.data$delta_uncertainty),
      low_content_any = any(.data$schema_valid_but_low_content, na.rm = TRUE),
      .groups = "drop"
    )

  behavior_wide <- behavior_note |>
    pivot_wider(
      id_cols = c(model_tag, model_label, input_id),
      names_from = condition_tag,
      values_from = c(length_ratio_median, length_ratio_sd,
                      delta_numbers_median, numeric_preservation_median,
                      delta_uncertainty_median, low_content_any)
    )

  metrics_to_test <- c(
    "length_ratio_median",
    "length_ratio_sd",
    "delta_numbers_median",
    "numeric_preservation_median",
    "delta_uncertainty_median"
  )

  wilcox_rows <- lapply(split(behavior_wide, behavior_wide$model_tag), function(df) {
    model_tag <- df$model_tag[[1]]
    model_label <- df$model_label[[1]]

    bind_rows(lapply(metrics_to_test, function(metric) {
      a_name <- paste0(metric, "_", condition_a)
      b_name <- paste0(metric, "_", condition_b)
      if (!all(c(a_name, b_name) %in% names(df))) {
        return(tibble(model_tag = model_tag, model_label = model_label,
                      metric = metric, n_pairs = 0L, statistic = NA_real_,
                      p_value = NA_real_, method = "Metric columns not available"))
      }
      bind_cols(
        tibble(model_tag = model_tag, model_label = model_label, metric = metric),
        safe_wilcox_paired(df[[a_name]], df[[b_name]])
      )
    }))
  }) |>
    bind_rows()

  low_content_comparison <- behavior_wide |>
    group_by(.data$model_tag, .data$model_label) |>
    summarise(
      n_paired_notes = n(),
      baseline_low_content_n = sum(.data[[paste0("low_content_any_", condition_a)]] %in% TRUE, na.rm = TRUE),
      schema_enforced_low_content_n = sum(.data[[paste0("low_content_any_", condition_b)]] %in% TRUE, na.rm = TRUE),
      .groups = "drop"
    )

  write_csv(note_parse, path(analysis_dir, "primary_parse_per_note_long.csv"))
  write_csv(parse_wide, path(analysis_dir, "primary_parse_per_note_wide.csv"))
  write_csv(mcnemar_rows, path(analysis_dir, "primary_parse_mcnemar_tests.csv"))
  write_csv(behavior_note, path(analysis_dir, "primary_behavior_per_note_long.csv"))
  write_csv(behavior_wide, path(analysis_dir, "primary_behavior_per_note_wide.csv"))
  write_csv(wilcox_rows, path(analysis_dir, "primary_behavior_wilcoxon_tests.csv"))
  write_csv(low_content_comparison, path(analysis_dir, "primary_low_content_comparison.csv"))

  list(
    primary_parse_per_note_long = note_parse,
    primary_parse_per_note_wide = parse_wide,
    primary_parse_mcnemar_tests = mcnemar_rows,
    primary_behavior_per_note_long = behavior_note,
    primary_behavior_per_note_wide = behavior_wide,
    primary_behavior_wilcoxon_tests = wilcox_rows,
    primary_low_content_comparison = low_content_comparison
  )
}

# ----------------------------------------------------------------------------
# 7. Execute selected workflow stages
# ----------------------------------------------------------------------------

if (isTRUE(RUN_LLM_INFERENCE)) {
  run_automated_primary_batches(
    condition_tags = primary_batch_conditions,
    model_tags     = primary_batch_models,
    overwrite      = overwrite_existing_outputs,
    input_ids      = input_id_filter
  )
}

if (isTRUE(RUN_ANALYSIS)) {
  dir_create(analysis_dir)

  pipeline_audit_results <- make_pipeline_audit_table()
  structured_results     <- make_structured_output_tables()
  behavior_results       <- make_behavior_tables()
  content_stability      <- make_cross_run_content_stability_tables()
  token_cap_results      <- make_token_cap_diagnostic()
  primary_comparisons    <- make_primary_condition_comparison_tables()

  message("Analysis complete. Outputs saved to: ", analysis_dir)
}

# End of revised supplementary R code.
