# Supplementary material for: Schema Enforcement and Structured-Output Stability in Locally Deployed LLMs for Clinical Admission-Note Editing: A Proxy-Based Pre-Deployment Evaluation
Source: Healthcare (Basel). 2026 Jul 16;14(14):2150. doi: 10.3390/healthcare14142150 (PMC13410419; doi:10.3390/healthcare14142150)
Supplement: Supplementary file 1 [file healthcare-14-02150-s001.zip › Supplementary_File_S2.R]

# ============================================================================
# Message-Format Sensitivity Analysis
# Separate system/user roles versus embedded system instructions in one user
# message, using one Llama model under otherwise identical free-text JSON
# generation settings.
#
# This script is designed to accompany Supplementary File S1. It safely loads
# the functions and settings from that script without running the six primary
# experiment batches. It then performs a within-model sensitivity analysis.
#
# Primary comparison:
#   1. Separate-role format:
#      system instructions in a system message; note request in a user message
#   2. Embedded-user format:
#      the identical system instructions embedded at the beginning of the user
#      message, exactly as implemented for Mistral in Supplementary File S1
#
# Important interpretation:
# - This analysis tests whether the message configuration used for Mistral can
#   reproduce structural instability in one Llama model.
# - It reduces, but cannot completely eliminate, model-by-format confounding,
#   because Mistral is not evaluated under both message formats.
# - All clinical notes must already be de-identified.
# ============================================================================

# ----------------------------------------------------------------------------
# 0. USER SETTINGS: EDIT THIS SECTION
# ----------------------------------------------------------------------------

# Full path to the original Supplementary File S1 R script.
supplementary_s1_path <- "C:/data/study/Supplementary_File_S1.R"

# Use the same study directory as Supplementary File S1. It must contain the
# notes_txt subfolder with the same de-identified admission-note .txt files.
sensitivity_base_dir <- "C:/data/study"

# Meta-Llama-3-8B-Instruct is the preferred sensitivity model because it is a
# general instruction-tuned model and is therefore a closer comparator to
# Mistral-7B-Instruct-v0.3 than the clinically adapted Med42 model.
sensitivity_model_tag <- "llama3_instruct"

# Ten runs improve the opportunity to observe uncommon deviations relative to
# the original three-run design. Ten runs still do not precisely estimate very
# rare instability; increase this value if computationally feasible.
sensitivity_n_runs <- 10L

# Keep these identical to the original free-text JSON condition.
sensitivity_temperature <- 0.2
sensitivity_max_tokens  <- 1024L
sensitivity_timeout_sec <- 300

# The original pipeline retries once after a parse or schema failure. Keeping
# this TRUE makes the sensitivity analysis consistent with the primary study.
# First-attempt validity is still analysed separately and is the main outcome.
sensitivity_retry_after_failure <- TRUE

# Execution switches.
RUN_SENSITIVITY_INFERENCE <- TRUE
RUN_SENSITIVITY_ANALYSIS  <- TRUE

# Existing sensitivity folders are never silently overwritten. Set this to
# TRUE only when intentionally deleting and recreating all outputs generated by
# this sensitivity script. Primary-study folders are not affected.
RESET_EXISTING_SENSITIVITY_RESULTS <- FALSE

# Used only to randomize note order and whether the separate-role or embedded-
# user condition is presented first for each note-run pair. It does not control
# stochastic sampling inside LM Studio.
schedule_randomization_seed <- 20260713L

# Number of note-level bootstrap samples used for paired mean differences.
bootstrap_replicates <- 5000L
bootstrap_seed <- 20260714L

# Optional subset of note IDs, without the .txt extension. Use character(0) for
# all notes. This is useful for a short pilot before the full analysis.
sensitivity_input_ids <- character(0)

# ----------------------------------------------------------------------------
# 1. Safely load Supplementary File S1 without executing its main workflow
# ----------------------------------------------------------------------------

load_s1_without_execution <- function(script_path, envir = .GlobalEnv) {
  if (!file.exists(script_path)) {
    stop(
      "Supplementary File S1 was not found at:\n  ", script_path,
      "\nEdit supplementary_s1_path at the beginning of this script."
    )
  }

  s1_lines <- readLines(script_path, warn = FALSE, encoding = "UTF-8")

  # Disable both execution switches in a temporary copy. This retains all
  # functions, prompts, model settings, and validation logic while preventing
  # the six primary batches and their analysis from running during source().
  s1_lines <- sub(
    "^\\s*RUN_LLM_INFERENCE\\s*<-.*$",
    "RUN_LLM_INFERENCE <- FALSE",
    s1_lines
  )
  s1_lines <- sub(
    "^\\s*RUN_ANALYSIS\\s*<-.*$",
    "RUN_ANALYSIS <- FALSE",
    s1_lines
  )

  temporary_s1 <- tempfile(pattern = "Supplementary_File_S1_no_run_", fileext = ".R")
  writeLines(s1_lines, temporary_s1, useBytes = TRUE)
  on.exit(unlink(temporary_s1), add = TRUE)

  sys.source(temporary_s1, envir = envir)
  invisible(TRUE)
}

load_s1_without_execution(supplementary_s1_path)

# Confirm that the required functions were loaded.
required_s1_functions <- c(
  "run_one_note", "prepare_lmstudio_for_batch", "parse_model_content_json",
  "detect_output_flags", "compute_behavior_metrics", "read_run_logs",
  "extract_response_metadata", "safe_wilcox_paired", "safe_mcnemar",
  "safe_median", "safe_quantile"
)
missing_s1_functions <- required_s1_functions[
  !vapply(required_s1_functions, exists, logical(1), mode = "function")
]
if (length(missing_s1_functions) > 0) {
  stop(
    "The following required functions were not loaded from Supplementary File S1: ",
    paste(missing_s1_functions, collapse = ", ")
  )
}

# ----------------------------------------------------------------------------
# 2. Override paths and define the two sensitivity conditions
# ----------------------------------------------------------------------------

base_dir      <- sensitivity_base_dir
notes_txt_dir <- fs::path(base_dir, "notes_txt")
output_dir    <- fs::path(base_dir, "notes_output")
logs_dir      <- fs::path(base_dir, "logs")
debug_dir     <- fs::path(logs_dir, "debug")

sensitivity_analysis_dir <- fs::path(
  logs_dir,
  "message_format_sensitivity_analysis"
)

fs::dir_create(c(
  notes_txt_dir, output_dir, logs_dir, debug_dir, sensitivity_analysis_dir
))

# Override run settings used by the imported functions.
n_runs     <- sensitivity_n_runs
timeout_sec <- sensitivity_timeout_sec

separate_condition_tag <- "sens_llama_separate_roles"
embedded_condition_tag <- "sens_llama_embedded_user"
sensitivity_condition_tags <- c(separate_condition_tag, embedded_condition_tag)

sensitivity_conditions <- tibble::tibble(
  condition_tag = sensitivity_condition_tags,
  condition_label = c(
    "Llama free-text JSON: separate system and user roles",
    "Llama free-text JSON: system instructions embedded in user message"
  ),
  tier = "sensitivity",
  prompt_mode = c(
    "model_native_or_original",
    "embedded_system_user_only"
  ),
  use_response_format = FALSE,
  temperature = sensitivity_temperature,
  max_tokens = sensitivity_max_tokens
)

# Replace any prior in-memory definitions bearing the same tags, then append the
# two sensitivity conditions to the imported condition registry.
experiment_conditions <- dplyr::bind_rows(
  dplyr::filter(
    experiment_conditions,
    !.data$condition_tag %in% sensitivity_condition_tags
  ),
  sensitivity_conditions
)

sensitivity_model_row <- models |>
  dplyr::filter(.data$model_tag == sensitivity_model_tag)

if (nrow(sensitivity_model_row) != 1L) {
  stop(
    "sensitivity_model_tag must match exactly one model in models$model_tag. ",
    "Available values: ", paste(models$model_tag, collapse = ", ")
  )
}
if (!isTRUE(sensitivity_model_row$system_role_supported[[1]])) {
  stop(
    "The selected sensitivity model must support a separate system role. ",
    "Choose llama3_instruct or llama3_med42."
  )
}

# Guard against accidental differences between conditions other than format.
condition_equivalence_check <- sensitivity_conditions |>
  dplyr::summarise(
    one_temperature = dplyr::n_distinct(.data$temperature) == 1L,
    one_max_tokens = dplyr::n_distinct(.data$max_tokens) == 1L,
    one_response_format_setting = dplyr::n_distinct(.data$use_response_format) == 1L
  )
if (!all(unlist(condition_equivalence_check))) {
  stop("Sensitivity conditions differ in settings other than message format.")
}

# ----------------------------------------------------------------------------
# 3. Clean-run safeguards and randomized execution schedule
# ----------------------------------------------------------------------------

condition_output_paths <- fs::path(output_dir, sensitivity_condition_tags)
condition_log_paths    <- fs::path(logs_dir, sensitivity_condition_tags)
condition_debug_paths  <- fs::path(debug_dir, sensitivity_condition_tags)
all_sensitivity_paths  <- c(
  condition_output_paths,
  condition_log_paths,
  condition_debug_paths,
  sensitivity_analysis_dir
)

path_has_content <- function(x) {
  if (!fs::dir_exists(x)) return(FALSE)
  length(fs::dir_ls(x, recurse = TRUE, fail = FALSE)) > 0L
}

existing_sensitivity_paths <- all_sensitivity_paths[
  vapply(all_sensitivity_paths, path_has_content, logical(1))
]

if (isTRUE(RUN_SENSITIVITY_INFERENCE) &&
    length(existing_sensitivity_paths) > 0L &&
    !isTRUE(RESET_EXISTING_SENSITIVITY_RESULTS)) {
  stop(
    "Existing sensitivity-analysis files were found. To avoid duplicate log ",
    "rows or mixed runs, either move/delete these folders or set ",
    "RESET_EXISTING_SENSITIVITY_RESULTS <- TRUE:\n  ",
    paste(existing_sensitivity_paths, collapse = "\n  ")
  )
}

if (isTRUE(RUN_SENSITIVITY_INFERENCE) &&
    isTRUE(RESET_EXISTING_SENSITIVITY_RESULTS)) {
  for (p in all_sensitivity_paths) {
    if (fs::dir_exists(p)) fs::dir_delete(p)
  }
  fs::dir_create(c(
    notes_txt_dir, output_dir, logs_dir, debug_dir, sensitivity_analysis_dir
  ))
}

get_sensitivity_input_files <- function() {
  input_files <- fs::dir_ls(notes_txt_dir, glob = "*.txt", type = "file")
  input_files <- sort(input_files)
  if (length(input_files) == 0L) {
    stop("No .txt files were found in: ", notes_txt_dir)
  }

  if (length(sensitivity_input_ids) > 0L) {
    input_ids <- fs::path_ext_remove(fs::path_file(input_files))
    input_files <- input_files[input_ids %in% sensitivity_input_ids]
    if (length(input_files) == 0L) {
      stop("sensitivity_input_ids did not match any .txt files.")
    }
  }

  input_files
}

make_randomized_schedule <- function(input_files, n_runs, seed) {
  set.seed(seed)

  schedule_by_run <- lapply(seq_len(n_runs), function(run_id) {
    randomized_files <- sample(input_files, length(input_files), replace = FALSE)

    # Approximately equal allocation of first-presented format within each run.
    separate_first <- sample(
      rep(c(TRUE, FALSE), length.out = length(randomized_files)),
      length(randomized_files),
      replace = FALSE
    )

    tibble::tibble(
      run_id = run_id,
      within_run_note_order = seq_along(randomized_files),
      input_file = randomized_files,
      input_id = fs::path_ext_remove(fs::path_file(randomized_files)),
      first_condition_tag = ifelse(
        separate_first,
        separate_condition_tag,
        embedded_condition_tag
      ),
      second_condition_tag = ifelse(
        separate_first,
        embedded_condition_tag,
        separate_condition_tag
      )
    )
  })

  dplyr::bind_rows(schedule_by_run)
}

expand_schedule_to_condition_rows <- function(schedule) {
  dplyr::bind_rows(
    schedule |>
      dplyr::transmute(
        .data$run_id,
        .data$within_run_note_order,
        .data$input_file,
        .data$input_id,
        condition_tag = .data$first_condition_tag,
        presentation_order = 1L
      ),
    schedule |>
      dplyr::transmute(
        .data$run_id,
        .data$within_run_note_order,
        .data$input_file,
        .data$input_id,
        condition_tag = .data$second_condition_tag,
        presentation_order = 2L
      )
  ) |>
    dplyr::arrange(
      .data$run_id,
      .data$within_run_note_order,
      .data$presentation_order
    )
}

# ----------------------------------------------------------------------------
# 4. Inference: load one Llama model once and interleave both formats
# ----------------------------------------------------------------------------

run_message_format_sensitivity_inference <- function() {
  input_files <- get_sensitivity_input_files()
  schedule <- make_randomized_schedule(
    input_files = input_files,
    n_runs = sensitivity_n_runs,
    seed = schedule_randomization_seed
  )
  schedule_long <- expand_schedule_to_condition_rows(schedule)

  fs::dir_create(sensitivity_analysis_dir)
  readr::write_csv(
    schedule,
    fs::path(sensitivity_analysis_dir, "message_format_randomization_schedule.csv")
  )
  readr::write_csv(
    schedule_long,
    fs::path(sensitivity_analysis_dir, "message_format_randomization_schedule_long.csv")
  )

  message("Starting message-format sensitivity inference")
  message("  Model: ", sensitivity_model_row$model_label[[1]])
  message("  Notes: ", length(input_files))
  message("  Runs per format: ", sensitivity_n_runs)
  message("  Expected outputs per format: ", length(input_files) * sensitivity_n_runs)
  message("  Temperature: ", sensitivity_temperature)
  message("  Max tokens: ", sensitivity_max_tokens)
  message("  Response-format schema: disabled in both conditions")

  # Load the selected model once. Both conditions are then interleaved while the
  # same model instance remains loaded, avoiding a systematic session/order
  # difference between message formats.
  prepare_lmstudio_for_batch(sensitivity_model_row)

  for (i in seq_len(nrow(schedule))) {
    row_i <- schedule[i, ]
    condition_sequence <- c(
      row_i$first_condition_tag[[1]],
      row_i$second_condition_tag[[1]]
    )

    message(
      "Run ", row_i$run_id[[1]], "/", sensitivity_n_runs,
      "; note ", row_i$within_run_note_order[[1]], "/", length(input_files),
      ": ", row_i$input_id[[1]]
    )

    for (condition_tag_i in condition_sequence) {
      condition_row_i <- experiment_conditions |>
        dplyr::filter(.data$condition_tag == condition_tag_i)

      run_one_note(
        run_id = row_i$run_id[[1]],
        model_row = sensitivity_model_row,
        condition_row = condition_row_i,
        input_file = row_i$input_file[[1]],
        overwrite = TRUE,
        retry_after_parse_failure = sensitivity_retry_after_failure
      )
    }
  }

  message("Message-format sensitivity inference complete.")
  invisible(schedule_long)
}

# ----------------------------------------------------------------------------
# 5. Attempt-level reconstruction and analysis helpers
# ----------------------------------------------------------------------------

safe_read_text <- function(path_value) {
  if (is.null(path_value) || length(path_value) != 1L || is.na(path_value) ||
      !fs::file_exists(path_value)) {
    return(NA_character_)
  }
  readr::read_file(path_value)
}

parse_attempt_content <- function(content) {
  if (length(content) != 1L || is.na(content)) {
    return(tibble::tibble(
      reparse_status = NA_character_,
      schema_details = NA_character_,
      has_code_fence = NA,
      has_leading_text = NA
    ))
  }

  parsed <- parse_model_content_json(content)
  tibble::tibble(
    reparse_status = parsed$status,
    schema_details = parsed$schema_details,
    has_code_fence = as.logical(parsed$flags$has_code_fence),
    has_leading_text = as.logical(parsed$flags$has_leading_text)
  )
}

read_attempt_api_metadata <- function(api_path) {
  empty <- tibble::tibble(
    finish_reason = NA_character_,
    prompt_tokens = NA_integer_,
    completion_tokens = NA_integer_,
    total_tokens = NA_integer_
  )
  if (!fs::file_exists(api_path)) return(empty)

  obj <- tryCatch(
    jsonlite::fromJSON(readr::read_file(api_path), simplifyVector = FALSE),
    error = function(e) NULL
  )
  if (!is.list(obj) || is.null(obj$choices) || length(obj$choices) < 1L) {
    return(empty)
  }
  extract_response_metadata(obj)
}

build_attempt_level_audit <- function(logs) {
  purrr::map_dfr(seq_len(nrow(logs)), function(i) {
    row_i <- logs[i, ]
    condition_tag_i <- row_i$condition_tag[[1]]
    run_id_i <- row_i$run_id[[1]]
    model_tag_i <- row_i$model_tag[[1]]
    input_id_i <- row_i$input_id[[1]]

    attempt_dir <- fs::path(
      debug_dir,
      condition_tag_i,
      sprintf("run_%02d", run_id_i),
      model_tag_i
    )

    make_attempt_row <- function(attempt_id) {
      content_path <- fs::path(
        attempt_dir,
        sprintf("%s_attempt%02d_content.txt", input_id_i, attempt_id)
      )
      api_path <- fs::path(
        attempt_dir,
        sprintf("%s_attempt%02d_api_raw.json", input_id_i, attempt_id)
      )

      parsed <- parse_attempt_content(safe_read_text(content_path))
      metadata <- read_attempt_api_metadata(api_path)

      dplyr::bind_cols(
        tibble::tibble(
          condition_tag = condition_tag_i,
          condition_label = row_i$condition_label[[1]],
          model_tag = model_tag_i,
          model_label = row_i$model_label[[1]],
          run_id = run_id_i,
          input_id = input_id_i,
          attempt_id = attempt_id,
          attempt_was_made = fs::file_exists(content_path),
          content_path = content_path,
          api_path = api_path
        ),
        parsed,
        metadata
      ) |>
        dplyr::mutate(
          completion_ratio = .data$completion_tokens / sensitivity_max_tokens,
          finish_reason_length = !is.na(.data$finish_reason) &
            .data$finish_reason == "length",
          near_token_cap = !is.na(.data$completion_tokens) &
            .data$completion_tokens >= 0.90 * sensitivity_max_tokens,
          token_cap_suspected = .data$finish_reason_length | .data$near_token_cap
        )
    }

    dplyr::bind_rows(make_attempt_row(1L), make_attempt_row(2L))
  })
}

safe_proportion <- function(x) {
  x <- x[!is.na(x)]
  if (length(x) == 0L) return(NA_real_)
  mean(x)
}

safe_sum_true <- function(x) sum(x %in% TRUE, na.rm = TRUE)

safe_any_true <- function(x) {
  if (all(is.na(x))) return(NA)
  any(x %in% TRUE)
}

safe_all_true <- function(x) {
  if (all(is.na(x))) return(NA)
  all(x[!is.na(x)] %in% TRUE)
}

safe_all_false <- function(x) {
  if (all(is.na(x))) return(NA)
  all(x[!is.na(x)] %in% FALSE)
}

format_n_percent <- function(n, denominator, digits = 1L) {
  if (is.na(denominator) || denominator == 0L) return(paste0(n, " (NA)"))
  paste0(
    n, " (",
    format(round(100 * n / denominator, digits), nsmall = digits),
    "%)"
  )
}

paired_bootstrap_mean_difference <- function(embedded, separate, B, seed) {
  ok <- !is.na(embedded) & !is.na(separate)
  embedded <- embedded[ok]
  separate <- separate[ok]
  n_pairs <- length(embedded)

  if (n_pairs == 0L) {
    return(tibble::tibble(
      n_pairs = 0L,
      mean_difference = NA_real_,
      ci_lower = NA_real_,
      ci_upper = NA_real_
    ))
  }

  differences <- embedded - separate
  set.seed(seed)
  boot_estimates <- replicate(
    B,
    mean(sample(differences, size = n_pairs, replace = TRUE))
  )

  tibble::tibble(
    n_pairs = n_pairs,
    mean_difference = mean(differences),
    ci_lower = as.numeric(stats::quantile(boot_estimates, 0.025, na.rm = TRUE)),
    ci_upper = as.numeric(stats::quantile(boot_estimates, 0.975, na.rm = TRUE))
  )
}

# ----------------------------------------------------------------------------
# 6. Main analysis
# ----------------------------------------------------------------------------

run_message_format_sensitivity_analysis <- function() {
  fs::dir_create(sensitivity_analysis_dir)

  schedule_path <- fs::path(
    sensitivity_analysis_dir,
    "message_format_randomization_schedule_long.csv"
  )
  if (!fs::file_exists(schedule_path)) {
    stop(
      "The randomized schedule file was not found. Run sensitivity inference ",
      "first, or place the schedule file at: ", schedule_path
    )
  }
  schedule_long <- readr::read_csv(schedule_path, show_col_types = FALSE)

  logs <- read_run_logs(
    condition_tags = sensitivity_condition_tags,
    expected_runs = seq_len(sensitivity_n_runs),
    include_skip_exists = FALSE
  ) |>
    dplyr::filter(.data$model_tag == sensitivity_model_tag)

  expected_outputs_per_condition <-
    dplyr::n_distinct(schedule_long$input_id) * sensitivity_n_runs

  completeness <- sensitivity_conditions |>
    dplyr::select(.data$condition_tag, .data$condition_label) |>
    dplyr::left_join(
      logs |>
        dplyr::count(.data$condition_tag, name = "observed_outputs"),
      by = "condition_tag"
    ) |>
    dplyr::mutate(
      observed_outputs = tidyr::replace_na(.data$observed_outputs, 0L),
      expected_outputs = expected_outputs_per_condition,
      complete = .data$observed_outputs == .data$expected_outputs
    )

  readr::write_csv(
    completeness,
    fs::path(sensitivity_analysis_dir, "message_format_completeness_check.csv")
  )

  if (any(!completeness$complete)) {
    warning(
      "At least one condition has fewer or more log rows than expected. Review ",
      "message_format_completeness_check.csv before interpreting results."
    )
  }

  # Reconstruct both attempts directly from the debug files so that the main
  # first-attempt outcome and format artifacts are not obscured by retry.
  attempt_audit <- build_attempt_level_audit(logs)
  attempt_1 <- attempt_audit |>
    dplyr::filter(.data$attempt_id == 1L) |>
    dplyr::rename_with(
      ~ paste0("first_", .x),
      .cols = c(
        "attempt_was_made", "reparse_status", "schema_details",
        "has_code_fence", "has_leading_text", "finish_reason",
        "prompt_tokens", "completion_tokens", "total_tokens",
        "completion_ratio", "finish_reason_length", "near_token_cap",
        "token_cap_suspected"
      )
    )

  attempt_2 <- attempt_audit |>
    dplyr::filter(.data$attempt_id == 2L) |>
    dplyr::select(
      .data$condition_tag, .data$model_tag, .data$run_id, .data$input_id,
      second_attempt_was_made = .data$attempt_was_made,
      second_reparse_status = .data$reparse_status,
      second_has_code_fence = .data$has_code_fence,
      second_has_leading_text = .data$has_leading_text,
      second_finish_reason = .data$finish_reason,
      second_completion_tokens = .data$completion_tokens,
      second_token_cap_suspected = .data$token_cap_suspected
    )

  behavior <- compute_behavior_metrics(
    condition_tags = sensitivity_condition_tags,
    run_ids = seq_len(sensitivity_n_runs),
    model_tags = sensitivity_model_tag
  )

  output_level <- logs |>
    dplyr::left_join(
      schedule_long |>
        dplyr::select(
          .data$condition_tag, .data$run_id, .data$input_id,
          .data$presentation_order, .data$within_run_note_order
        ),
      by = c("condition_tag", "run_id", "input_id")
    ) |>
    dplyr::left_join(
      attempt_1,
      by = c("condition_tag", "condition_label", "model_tag", "model_label",
             "run_id", "input_id")
    ) |>
    dplyr::left_join(
      attempt_2,
      by = c("condition_tag", "model_tag", "run_id", "input_id")
    ) |>
    dplyr::left_join(
      behavior |>
        dplyr::select(
          .data$condition_tag, .data$model_tag, .data$run_id, .data$input_id,
          .data$parse_status, .data$has_code_fence, .data$has_leading_text,
          .data$length_ratio, .data$delta_numbers,
          .data$numeric_tokens_preserved_percent,
          .data$schema_valid_but_low_content
        ) |>
        dplyr::rename(
          final_reparse_status = .data$parse_status,
          final_has_code_fence = .data$has_code_fence,
          final_has_leading_text = .data$has_leading_text
        ),
      by = c("condition_tag", "model_tag", "run_id", "input_id")
    ) |>
    dplyr::mutate(
      format = factor(
        .data$condition_tag,
        levels = c(separate_condition_tag, embedded_condition_tag),
        labels = c("Separate system/user roles", "Embedded system text in user message")
      ),
      first_attempt_invalid = dplyr::case_when(
        is.na(.data$first_reparse_status) ~ NA,
        .data$first_reparse_status == "ok" ~ FALSE,
        TRUE ~ TRUE
      ),
      first_attempt_parse_fail = .data$first_reparse_status == "parse_fail",
      first_attempt_schema_violation = .data$first_reparse_status == "schema_violation",
      final_failure = .data$status == "fail",
      final_success = .data$status %in% c("ok", "ok_after_retry"),
      success_after_retry = .data$status == "ok_after_retry",
      api_or_pipeline_failure_before_parse = .data$status == "fail" &
        is.na(.data$first_attempt_parse_status),
      first_attempt_structural_artifact = dplyr::case_when(
        is.na(.data$first_has_code_fence) & is.na(.data$first_has_leading_text) ~ NA,
        TRUE ~ (.data$first_has_code_fence %in% TRUE) |
          (.data$first_has_leading_text %in% TRUE)
      )
    ) |>
    dplyr::arrange(
      .data$run_id, .data$within_run_note_order, .data$presentation_order
    )

  readr::write_csv(
    attempt_audit,
    fs::path(sensitivity_analysis_dir, "message_format_attempt_level_audit.csv")
  )
  readr::write_csv(
    output_level,
    fs::path(sensitivity_analysis_dir, "message_format_output_level_results.csv")
  )

  # Overall summary by message format.
  format_summary <- output_level |>
    dplyr::group_by(.data$condition_tag, .data$condition_label, .data$format) |>
    dplyr::summarise(
      n_outputs = dplyr::n(),
      first_attempt_evaluable_n = sum(!is.na(.data$first_reparse_status)),
      api_or_pipeline_failure_n = safe_sum_true(.data$api_or_pipeline_failure_before_parse),
      first_attempt_valid_n = safe_sum_true(.data$first_reparse_status == "ok"),
      first_attempt_parse_fail_n = safe_sum_true(.data$first_attempt_parse_fail),
      first_attempt_schema_violation_n = safe_sum_true(.data$first_attempt_schema_violation),
      first_attempt_invalid_n = safe_sum_true(.data$first_attempt_invalid),
      first_attempt_code_fence_n = safe_sum_true(.data$first_has_code_fence),
      first_attempt_leading_text_n = safe_sum_true(.data$first_has_leading_text),
      first_attempt_structural_artifact_n = safe_sum_true(.data$first_attempt_structural_artifact),
      first_attempt_token_cap_suspected_n = safe_sum_true(.data$first_token_cap_suspected),
      success_after_retry_n = safe_sum_true(.data$success_after_retry),
      persistent_failure_n = safe_sum_true(.data$final_failure),
      final_success_n = safe_sum_true(.data$final_success),
      final_parseable_schema_ok_n = safe_sum_true(.data$final_reparse_status == "ok"),
      final_code_fence_n = safe_sum_true(.data$final_has_code_fence),
      final_leading_text_n = safe_sum_true(.data$final_has_leading_text),
      low_content_n = safe_sum_true(.data$schema_valid_but_low_content),
      length_ratio_median = safe_median(.data$length_ratio),
      length_ratio_q1 = safe_quantile(.data$length_ratio, 0.25),
      length_ratio_q3 = safe_quantile(.data$length_ratio, 0.75),
      numeric_preservation_median = safe_median(.data$numeric_tokens_preserved_percent),
      numeric_preservation_q1 = safe_quantile(.data$numeric_tokens_preserved_percent, 0.25),
      numeric_preservation_q3 = safe_quantile(.data$numeric_tokens_preserved_percent, 0.75),
      .groups = "drop"
    ) |>
    dplyr::mutate(
      api_or_pipeline_failure = format_n_percent(
        .data$api_or_pipeline_failure_n, .data$n_outputs
      ),
      first_attempt_valid = format_n_percent(
        .data$first_attempt_valid_n, .data$first_attempt_evaluable_n
      ),
      first_attempt_invalid = format_n_percent(
        .data$first_attempt_invalid_n, .data$first_attempt_evaluable_n
      ),
      first_attempt_parse_fail = format_n_percent(
        .data$first_attempt_parse_fail_n, .data$first_attempt_evaluable_n
      ),
      first_attempt_schema_violation = format_n_percent(
        .data$first_attempt_schema_violation_n, .data$first_attempt_evaluable_n
      ),
      first_attempt_code_fence = format_n_percent(
        .data$first_attempt_code_fence_n, .data$first_attempt_evaluable_n
      ),
      first_attempt_leading_text = format_n_percent(
        .data$first_attempt_leading_text_n, .data$first_attempt_evaluable_n
      ),
      first_attempt_structural_artifact = format_n_percent(
        .data$first_attempt_structural_artifact_n, .data$first_attempt_evaluable_n
      ),
      success_after_retry = format_n_percent(.data$success_after_retry_n, .data$n_outputs),
      persistent_failure = format_n_percent(.data$persistent_failure_n, .data$n_outputs),
      final_success = format_n_percent(.data$final_success_n, .data$n_outputs)
    )

  readr::write_csv(
    format_summary,
    fs::path(sensitivity_analysis_dir, "message_format_summary.csv")
  )

  # Run-level summaries show whether a difference is driven by one particular
  # run rather than recurring across the repeated generations.
  run_summary <- output_level |>
    dplyr::group_by(
      .data$condition_tag, .data$condition_label, .data$format, .data$run_id
    ) |>
    dplyr::summarise(
      n_outputs = dplyr::n(),
      first_attempt_invalid_n = safe_sum_true(.data$first_attempt_invalid),
      first_attempt_invalid_percent = 100 * safe_proportion(.data$first_attempt_invalid),
      first_attempt_structural_artifact_n = safe_sum_true(.data$first_attempt_structural_artifact),
      first_attempt_structural_artifact_percent =
        100 * safe_proportion(.data$first_attempt_structural_artifact),
      success_after_retry_n = safe_sum_true(.data$success_after_retry),
      persistent_failure_n = safe_sum_true(.data$final_failure),
      persistent_failure_percent = 100 * safe_proportion(.data$final_failure),
      .groups = "drop"
    )

  readr::write_csv(
    run_summary,
    fs::path(sensitivity_analysis_dir, "message_format_run_level_summary.csv")
  )

  # Aggregate to one observation per note and format. The note remains the
  # independent unit for paired nonparametric comparisons and bootstrap CIs.
  per_note <- output_level |>
    dplyr::group_by(
      .data$condition_tag, .data$condition_label, .data$format, .data$input_id
    ) |>
    dplyr::summarise(
      n_runs_observed = dplyr::n(),
      first_attempt_invalid_rate = safe_proportion(.data$first_attempt_invalid),
      first_attempt_parse_fail_rate = safe_proportion(.data$first_attempt_parse_fail),
      first_attempt_schema_violation_rate = safe_proportion(.data$first_attempt_schema_violation),
      first_attempt_code_fence_rate = safe_proportion(.data$first_has_code_fence),
      first_attempt_leading_text_rate = safe_proportion(.data$first_has_leading_text),
      first_attempt_structural_artifact_rate =
        safe_proportion(.data$first_attempt_structural_artifact),
      success_after_retry_rate = safe_proportion(.data$success_after_retry),
      final_failure_rate = safe_proportion(.data$final_failure),
      any_first_attempt_invalid = safe_any_true(.data$first_attempt_invalid),
      any_first_attempt_structural_artifact =
        safe_any_true(.data$first_attempt_structural_artifact),
      any_final_failure = safe_any_true(.data$final_failure),
      all_first_attempts_valid = safe_all_false(.data$first_attempt_invalid),
      all_final_successful = safe_all_true(.data$final_success),
      .groups = "drop"
    )

  per_note_wide <- per_note |>
    tidyr::pivot_wider(
      id_cols = .data$input_id,
      names_from = .data$condition_tag,
      values_from = c(
        .data$n_runs_observed,
        .data$first_attempt_invalid_rate,
        .data$first_attempt_parse_fail_rate,
        .data$first_attempt_schema_violation_rate,
        .data$first_attempt_code_fence_rate,
        .data$first_attempt_leading_text_rate,
        .data$first_attempt_structural_artifact_rate,
        .data$success_after_retry_rate,
        .data$final_failure_rate,
        .data$any_first_attempt_invalid,
        .data$any_first_attempt_structural_artifact,
        .data$any_final_failure,
        .data$all_first_attempts_valid,
        .data$all_final_successful
      )
    )

  readr::write_csv(
    per_note,
    fs::path(sensitivity_analysis_dir, "message_format_per_note_long.csv")
  )
  readr::write_csv(
    per_note_wide,
    fs::path(sensitivity_analysis_dir, "message_format_per_note_wide.csv")
  )

  rate_metrics <- c(
    "first_attempt_invalid_rate",
    "first_attempt_parse_fail_rate",
    "first_attempt_schema_violation_rate",
    "first_attempt_code_fence_rate",
    "first_attempt_leading_text_rate",
    "first_attempt_structural_artifact_rate",
    "success_after_retry_rate",
    "final_failure_rate"
  )

  paired_rate_tests <- purrr::map_dfr(seq_along(rate_metrics), function(j) {
    metric <- rate_metrics[[j]]
    separate_col <- paste0(metric, "_", separate_condition_tag)
    embedded_col <- paste0(metric, "_", embedded_condition_tag)

    wilcox_result <- safe_wilcox_paired(
      per_note_wide[[separate_col]],
      per_note_wide[[embedded_col]]
    )

    bootstrap_result <- paired_bootstrap_mean_difference(
      embedded = per_note_wide[[embedded_col]],
      separate = per_note_wide[[separate_col]],
      B = bootstrap_replicates,
      seed = bootstrap_seed + j
    )

    dplyr::bind_cols(
      tibble::tibble(
        metric = metric,
        direction = "Embedded-user minus separate-role",
        separate_mean = mean(per_note_wide[[separate_col]], na.rm = TRUE),
        embedded_mean = mean(per_note_wide[[embedded_col]], na.rm = TRUE)
      ),
      wilcox_result |>
        dplyr::rename(
          wilcoxon_statistic = .data$statistic,
          wilcoxon_p_value = .data$p_value,
          wilcoxon_method = .data$method
        ),
      bootstrap_result |>
        dplyr::select(
          mean_paired_difference = .data$mean_difference,
          bootstrap_ci_lower = .data$ci_lower,
          bootstrap_ci_upper = .data$ci_upper
        )
    )
  })

  readr::write_csv(
    paired_rate_tests,
    fs::path(sensitivity_analysis_dir, "message_format_paired_rate_tests.csv")
  )

  binary_metrics <- c(
    "any_first_attempt_invalid",
    "any_first_attempt_structural_artifact",
    "any_final_failure",
    "all_first_attempts_valid",
    "all_final_successful"
  )

  paired_binary_tests <- purrr::map_dfr(binary_metrics, function(metric) {
    separate_col <- paste0(metric, "_", separate_condition_tag)
    embedded_col <- paste0(metric, "_", embedded_condition_tag)

    separate_values <- per_note_wide[[separate_col]]
    embedded_values <- per_note_wide[[embedded_col]]
    result <- safe_mcnemar(separate_values, embedded_values)
    dplyr::bind_cols(
      tibble::tibble(
        metric = metric,
        n_paired_notes = sum(!is.na(separate_values) & !is.na(embedded_values)),
        separate_true_n = safe_sum_true(separate_values),
        embedded_true_n = safe_sum_true(embedded_values),
        separate_false_embedded_true = result$table["FALSE", "TRUE"],
        separate_true_embedded_false = result$table["TRUE", "FALSE"]
      ),
      result$test |>
        dplyr::rename(
          mcnemar_statistic = .data$statistic,
          mcnemar_p_value = .data$p_value,
          mcnemar_method = .data$method
        )
    )
  })

  readr::write_csv(
    paired_binary_tests,
    fs::path(sensitivity_analysis_dir, "message_format_paired_binary_tests.csv")
  )

  # Detection probabilities help explain what a finite number of repeated runs
  # can and cannot reveal. They are design diagnostics, not observed results.
  hypothetical_event_probability <- c(0.01, 0.05, 0.10, 0.20)
  detection_probability <- tidyr::crossing(
    event_probability_per_run = hypothetical_event_probability,
    runs = c(3L, sensitivity_n_runs, 20L)
  ) |>
    dplyr::mutate(
      probability_of_at_least_one_observed_event =
        1 - (1 - .data$event_probability_per_run)^.data$runs
    )

  readr::write_csv(
    detection_probability,
    fs::path(sensitivity_analysis_dir, "repeated_run_detection_probabilities.csv")
  )

  # Save core settings and software versions for reproducibility.
  settings <- tibble::tibble(
    setting = c(
      "model_tag", "model_label", "model_id", "lmstudio_model_key",
      "n_runs_per_format", "temperature", "max_tokens",
      "retry_after_failure", "schedule_randomization_seed",
      "bootstrap_replicates", "bootstrap_seed",
      "separate_condition_tag", "embedded_condition_tag"
    ),
    value = as.character(c(
      sensitivity_model_tag,
      sensitivity_model_row$model_label[[1]],
      sensitivity_model_row$model_id[[1]],
      sensitivity_model_row$lmstudio_model_key[[1]],
      sensitivity_n_runs,
      sensitivity_temperature,
      sensitivity_max_tokens,
      sensitivity_retry_after_failure,
      schedule_randomization_seed,
      bootstrap_replicates,
      bootstrap_seed,
      separate_condition_tag,
      embedded_condition_tag
    ))
  )

  readr::write_csv(
    settings,
    fs::path(sensitivity_analysis_dir, "message_format_analysis_settings.csv")
  )
  capture.output(
    sessionInfo(),
    file = fs::path(sensitivity_analysis_dir, "message_format_session_info.txt")
  )

  # A concise console report for immediate checking.
  message("\nMessage-format sensitivity analysis complete.")
  message("Results saved to: ", sensitivity_analysis_dir)
  message("\nPrimary first-attempt summary:")
  print(
    format_summary |>
      dplyr::select(
        .data$format,
        .data$n_outputs,
        .data$first_attempt_valid,
        .data$first_attempt_invalid,
        .data$first_attempt_structural_artifact,
        .data$success_after_retry,
        .data$persistent_failure
      )
  )
  message("\nPaired note-level comparison:")
  print(
    paired_rate_tests |>
      dplyr::filter(
        .data$metric %in% c(
          "first_attempt_invalid_rate",
          "first_attempt_structural_artifact_rate",
          "final_failure_rate"
        )
      )
  )

  invisible(list(
    completeness = completeness,
    attempt_audit = attempt_audit,
    output_level = output_level,
    format_summary = format_summary,
    run_summary = run_summary,
    per_note = per_note,
    per_note_wide = per_note_wide,
    paired_rate_tests = paired_rate_tests,
    paired_binary_tests = paired_binary_tests,
    detection_probability = detection_probability
  ))
}

# ----------------------------------------------------------------------------
# 7. Execute selected stages
# ----------------------------------------------------------------------------

if (isTRUE(RUN_SENSITIVITY_INFERENCE)) {
  sensitivity_schedule <- run_message_format_sensitivity_inference()
}

if (isTRUE(RUN_SENSITIVITY_ANALYSIS)) {
  sensitivity_results <- run_message_format_sensitivity_analysis()
}

# End of message-format sensitivity-analysis script.
